# Supplementary material for: Improved distribution of leg forces after fibular resection and synostosis
Source: J Exp Orthop. 2022 May 16;9:43. doi: 10.1186/s40634-022-00480-0 (PMC9110606; doi:10.1186/s40634-022-00480-0)
Supplement: Supplementary file 1 — Additional file 1. [file 40634_2022_480_MOESM1_ESM.xlsx]

## Sheet: pig1
pig 1
	stage 1				stage 2				stage 3
start	-7.44319	3.58782	3.03777	ave change in strain	-9.19174	3.06324	-1.30618	ave change in strain	3.43953	0.319996	3.65348	ave change in strain
end	-725	-684	-673	-693.727	63.64	224	231	175.358	-395	-332	-351	-361.804
	run 1	run 2	run 3		run 1	run 2	run3		run1	run2	run3
	-7.44319	3.58782	3.03777		-9.19174	3.06324	-1.30618		3.43953	0.319996	3.65348
	-4.46215	2.31021	4.74129		-15.1539	0.0819915	3.80447		3.43953	-4.36492	3.65348
	-1.90696	2.31021	1.76013		-8.34	-0.769791	1.24914		4.71724	-1.38361	4.50529
	-1.90696	4.01369	0.482491		-9.61762	0.0819915	2.10091		0.884109	-1.38361	6.63482
	-1.05523	4.86544	3.88953		-13.0246	1.78556	1.67503		2.16182	-0.105907	7.91254
	-3.61043	4.86544	2.18601		-7.91412	0.0819915	-1.30618		0.884109	1.1718	4.50529
	-3.18456	4.01369	4.31541		-12.5987	2.63735	0.823251		5.14315	-2.66132	5.3571
	-4.46215	4.01369	1.76013		-9.61762	0.933775	1.67503		3.86543	-3.51312	4.50529
	-6.59147	1.88434	2.18601		-11.3211	1.35967	-0.45441		3.43953	-0.105907	6.20891
	-1.05523	2.31021	-1.22102		-9.61762	0.507883	-2.15795		3.86543	-0.531809	6.20891
	-5.31388	4.01369	1.33425		-11.747	-1.19568	3.80447		5.14315	-0.531809	4.93119
	-6.16561	4.43957	1.33425		-9.61762	0.933775	-1.30618		1.31001	3.30133	2.80167
	-7.01733	3.16195	-0.795141		-10.0435	1.35967	-0.45441		3.86543	0.745899	5.3571
	-7.86905	3.58782	-1.22102		-8.76587	0.0819915	-1.73207		6.42086	-2.66132	5.783
	-4.88802	5.71719	2.18601		-10.8952	0.933775	2.5268		2.58772	0.745899	4.50529
	-6.16561	3.58782	-1.64689		-9.61762	-5.02868	2.5268		3.43953	-3.08722	6.63482
	-6.16561	1.0326	-1.64689		-7.06238	-0.3439	0.823251		4.71724	-2.66132	5.3571
	-7.86905	4.01369	3.03777		-7.91412	0.507883	-1.73207		4.71724	-1.80951	8.76435
	-9.14664	3.16195	3.88953		-11.3211	1.35967	2.5268		4.29134	-1.38361	4.07938
	-3.61043	4.86544	0.482491		-10.0435	1.35967	2.95269		5.56905	0.319996	4.93119
	-9.99836	2.31021	2.61189		-8.76587	2.63735	1.67503		-0.819496	0.319996	5.783
	-7.01733	5.71719	0.482491		-7.06238	0.933775	-0.880296		3.86543	1.1718	4.07938
	-6.59147	2.31021	3.03777		-10.4694	1.78556	5.08214		3.43953	0.319996	4.93119
	-6.59147	4.43957	-0.795141		-8.34	3.48914	-0.0285231		3.43953	-2.23542	6.20891
	-6.16561	2.31021	1.76013		-7.48825	-0.3439	4.23036		3.43953	-1.80951	3.22757
	-9.5725	3.16195	1.33425		-11.3211	-1.19568	4.23036		-1.2454	1.59771	7.06072
	-9.14664	2.73608	1.33425		-11.3211	1.35967	4.65625		0.458207	-0.105907	4.07938
	-9.14664	2.73608	1.33425		-15.5798	1.35967	-0.0285231		0.884109	0.745899	4.50529
	-9.99836	-0.245011	-0.369264		-11.747	-2.47335	5.08214		0.032306	-2.23542	3.65348
	-11.7018	0.606727	0.908369		-8.34	3.91503	0.397364		3.43953	0.319996	7.06072
	-9.5725	3.58782	1.76013		-12.1728	0.933775	3.37858		3.86543	1.59771	4.50529
	-9.14664	4.01369	0.0566134		-8.76587	-0.769791	0.397364		1.31001	0.745899	4.50529
	-10.4242	1.45847	2.18601		-10.8952	1.35967	-0.45441		2.16182	1.1718	7.48663
	-7.86905	2.31021	-0.795141		-11.747	0.507883	1.67503		1.31001	-1.38361	7.48663
	-7.01733	-0.670879	0.482491		-10.0435	1.78556	2.95269		1.31001	-0.531809	1.09806
	-10.4242	0.606727	3.46365		-12.5987	-0.769791	1.67503		0.458207	-1.80951	10.0421
	-10.8501	0.606727	-0.795141		-12.5987	0.933775	3.37858		0.884109	0.745899	6.63482
	-7.44319	-0.670879	2.61189		-11.747	-2.47335	2.5268		0.884109	-2.23542	5.783
	-9.99836	3.58782	-1.64689		-11.747	-0.3439	-0.0285231		3.01362	0.319996	3.65348
	-9.99836	0.180858	0.482491		-13.0246	-0.769791	3.80447		5.14315	-0.531809	5.783
	-9.99836	-0.245011	1.76013		-9.19174	-2.04746	2.95269		3.43953	1.1718	4.93119
	-10.8501	1.0326	-0.795141		-13.0246	-1.19568	-1.73207		3.01362	0.319996	7.48663
	-10.4242	-0.670879	2.61189		-13.0246	1.78556	-0.0285231		2.58772	2.87542	6.20891
	-13.4052	1.88434	1.33425		-9.19174	0.507883	-0.45441		3.01362	0.319996	4.50529
	-15.9604	2.31021	3.46365		-11.747	-0.769791	2.5268		1.73591	0.319996	4.50529
	-9.14664	1.0326	3.88953		-10.0435	-2.89924	3.80447		3.86543	1.59771	4.93119
	-10.4242	0.180858	3.46365		-9.19174	-1.19568	2.95269		3.01362	1.59771	6.20891
	-10.4242	-4.07781	1.76013		-10.0435	-1.19568	2.95269		4.29134	-0.957712	7.06072
	-9.14664	0.606727	0.482491		-10.4694	-0.769791	1.67503		2.58772	0.319996	5.3571
	-10.4242	-1.52262	1.33425		-13.8763	-2.04746	1.67503		-0.393595	-0.531809	4.07938
	-9.14664	0.606727	-0.369264		-8.34	-3.32513	0.397364		2.16182	-0.531809	5.3571
	-12.5535	-1.52262	1.33425		-11.747	-2.89924	2.5268		0.032306	-0.531809	3.65348
	-9.99836	2.31021	0.482491		-12.1728	-2.89924	1.67503		1.31001	2.44952	5.3571
	-11.7018	-5.35541	0.0566134		-10.4694	1.78556	-1.30618		1.73591	0.319996	7.06072
	-9.99836	-0.245011	0.0566134		-8.76587	3.91503	1.67503		2.16182	1.59771	3.65348
	-9.99836	-0.245011	1.33425		-11.747	-1.19568	1.24914		2.16182	-2.23542	1.52396
	-13.8311	-1.09675	-0.369264		-8.76587	0.507883	-1.30618		1.31001	-1.38361	4.50529
	-9.99836	-1.94848	0.0566134		-14.728	0.0819915	0.397364		1.73591	4.15314	5.3571
	-6.59147	0.180858	0.908369		-11.3211	0.933775	3.80447		0.884109	1.59771	7.91254
	-9.99836	-1.94848	-1.64689		-11.3211	-0.3439	1.24914		1.73591	2.44952	1.52396
	-9.99836	-2.80022	1.76013		-12.5987	0.933775	0.823251		3.01362	1.1718	5.3571
	-11.2759	1.0326	0.482491		-10.0435	1.78556	1.67503		0.884109	0.745899	4.93119
	-12.1276	-0.670879	0.482491		-11.3211	0.507883	2.95269		2.16182	-0.105907	3.22757
	-9.99836	3.16195	1.33425		-12.5987	0.0819915	0.397364		3.43953	2.87542	3.65348
	-12.5535	0.180858	-0.369264		-12.1728	-1.62157	0.397364		0.032306	1.1718	5.3571
	-13.4052	-0.245011	-4.62802		-12.1728	1.78556	0.397364		3.86543	2.02361	4.93119
	-9.14664	-1.52262	-2.07277		-11.3211	-0.769791	2.95269		3.43953	0.745899	5.3571
	-9.5725	-3.22608	-2.49865		-10.4694	1.35967	1.24914		0.884109	-0.105907	7.06072
	-9.99836	1.45847	-0.795141		-10.8952	-2.04746	-2.15795		3.43953	1.1718	3.22757
	-8.72078	-1.94848	2.61189		-12.1728	-1.62157	0.823251		2.16182	-0.957712	4.50529
	-13.4052	-3.22608	1.76013		-13.0246	0.933775	2.5268		0.458207	1.59771	7.06072
	-13.4052	0.180858	-2.07277		-11.747	0.933775	3.37858		3.43953	-2.23542	7.06072
	-11.2759	-0.245011	-1.64689		-12.5987	-2.04746	2.10091		2.58772	-1.38361	4.93119
	-8.72078	-2.37435	1.33425		-12.1728	-1.19568	1.67503		-0.393595	-0.105907	5.3571
	-10.8501	0.180858	2.61189		-14.728	-1.62157	0.397364		3.43953	-0.957712	5.3571
	-8.72078	2.31021	2.18601		-8.34	-0.769791	3.37858		4.29134	0.319996	5.783
	-9.14664	0.180858	3.03777		-12.5987	-4.6028	-1.73207		1.31001	-0.105907	4.50529
	-11.2759	-1.09675	-2.07277		-11.747	-2.89924	-3.86149		3.86543	-1.38361	6.20891
	-12.1276	-0.245011	1.33425		-12.5987	-0.769791	-0.880296		-0.393595	2.87542	7.06072
	-10.4242	-2.80022	-2.07277		-10.4694	-2.04746	0.397364		3.86543	0.319996	5.3571
	-10.4242	-0.670879	-1.64689		-13.0246	-0.769791	1.24914		3.43953	-1.38361	4.07938
	-10.4242	1.0326	0.908369		-11.3211	-3.75102	-1.73207		1.31001	0.745899	4.07938
	-11.2759	2.31021	0.482491		-12.1728	0.933775	-0.880296		0.458207	0.319996	6.63482
	-12.9794	1.45847	0.908369		-10.0435	-2.47335	-5.56502		1.31001	2.44952	6.20891
	-11.7018	-1.52262	2.18601		-14.728	-2.89924	-0.45441		2.58772	-0.957712	5.783
	-10.4242	0.180858	0.0566134		-13.8763	-3.75102	-3.86149		-0.819496	-0.531809	1.94986
	-10.8501	4.86544	-0.369264		-14.728	-5.45457	-1.73207		1.73591	0.319996	6.63482
	-12.9794	1.45847	1.33425		-13.8763	-5.02868	-0.45441		1.31001	1.59771	4.93119
	-11.2759	3.16195	0.0566134		-9.61762	0.933775	-0.880296		-1.6713	-3.51312	4.93119
	-10.8501	1.45847	0.482491		-10.8952	-1.62157	1.67503		2.16182	-0.531809	4.93119
	-11.7018	0.180858	0.482491		-12.1728	-3.75102	-1.73207		-0.393595	-1.80951	1.94986
	-10.8501	0.606727	0.0566134		-13.0246	0.507883	-0.0285231		2.16182	1.1718	4.93119
	-14.2569	0.606727	2.18601		-12.5987	-2.89924	-2.15795		2.58772	2.87542	4.50529
	-12.1276	2.73608	0.482491		-14.3022	-3.32513	-1.30618		2.16182	-1.80951	2.80167
	-9.5725	-1.52262	-1.22102		-11.747	-1.19568	-2.58384		4.71724	-0.957712	1.09806
	-14.2569	2.31021	1.76013		-11.3211	-5.88046	-1.30618		0.884109	-2.23542	3.22757
	-9.99836	-0.245011	0.482491		-13.0246	-4.6028	1.67503		0.458207	0.745899	4.50529
	-10.8501	4.43957	-0.795141		-10.4694	-3.75102	-2.58384		2.58772	-0.531809	4.50529
	-6.59147	-0.670879	0.908369		-9.19174	-1.62157	-1.73207		3.01362	-3.08722	4.50529
	-7.86905	1.0326	2.18601		-11.3211	-4.6028	-0.45441		-0.819496	-1.80951	2.80167
	-10.4242	1.88434	-4.20214		-11.747	-4.17691	-3.00972		5.14315	-3.51312	4.50529
	-9.5725	2.31021	3.03777		-7.91412	-5.02868	-3.00972		0.032306	0.319996	2.80167
	-9.99836	1.0326	0.908369		-13.0246	-4.17691	-0.880296		0.458207	1.1718	7.91254
	-9.5725	0.180858	-2.92452		-12.1728	-6.30634	-3.4356		1.73591	-5.21671	4.50529
	-9.5725	2.73608	-1.22102		-11.747	-3.32513	-2.58384		-0.393595	-2.66132	4.07938
	-9.14664	0.606727	-4.20214		-9.61762	-2.04746	-0.45441		0.458207	-0.105907	2.80167
	-8.29492	-1.94848	-0.795141		-10.0435	-7.15811	-4.28737		3.01362	1.1718	2.80167
	-7.86905	0.606727	-0.795141		-10.4694	-2.47335	-3.00972		2.58772	-0.531809	5.3571
	-8.72078	-1.09675	-1.22102		-11.747	1.35967	-0.880296		-1.6713	-0.957712	4.93119
	-5.31388	-4.07781	-1.22102		-15.5798	-3.75102	-2.15795		0.032306	0.745899	3.22757
	-7.01733	-4.92954	-1.64689		-11.3211	-3.32513	-3.00972		1.73591	-0.105907	2.80167
	-10.4242	-2.37435	-2.07277		-14.728	-2.47335	-4.28737		-0.393595	-1.38361	4.07938
	-8.72078	-1.52262	-1.22102		-16.0056	-2.89924	-2.58384		1.31001	-0.531809	4.50529
	-8.29492	-4.07781	-3.77627		-14.3022	-3.32513	-0.880296		4.29134	-3.51312	3.22757
	-7.86905	-1.94848	-2.49865		-13.4504	-2.89924	-4.28737		-1.6713	-0.105907	3.65348
	-9.99836	-3.22608	-5.47976		-15.1539	-2.04746	0.823251		0.458207	-3.93902	1.94986
	-6.59147	-2.80022	-5.90564		-11.747	-4.17691	-2.58384		1.31001	0.319996	1.94986
	-7.44319	-1.52262	-2.07277		-10.8952	-2.89924	0.823251		0.884109	0.745899	3.22757
	-9.5725	-5.35541	-6.33151		-13.8763	0.933775	-1.30618		-0.819496	1.59771	5.3571
	-12.1276	-3.65195	-7.18325		-15.5798	-2.04746	-0.880296		3.86543	-3.93902	3.65348
	-7.44319	-3.65195	-2.07277		-12.1728	-2.47335	-3.86149		0.032306	-0.957712	4.93119
	-5.73974	-2.80022	-5.47976		-12.1728	-2.89924	-0.0285231		5.14315	-4.36492	3.65348
	-5.73974	-3.22608	-3.77627		-12.1728	-2.89924	-0.45441		-0.393595	-0.531809	3.65348
	-5.73974	-4.50368	-5.47976		-15.1539	-2.04746	-3.00972		-1.6713	1.1718	2.80167
	-7.44319	-1.09675	-5.47976		-11.3211	-0.769791	-2.15795		-0.819496	-3.08722	5.3571
	-7.86905	-4.50368	-3.3504		-11.3211	-1.62157	-1.30618		3.86543	-0.531809	6.20891
	-6.16561	-1.94848	-5.05389		-11.747	-4.6028	-2.58384		2.16182	0.745899	3.65348
	-7.44319	-3.22608	-2.92452		-12.1728	-3.32513	-3.86149		1.31001	-2.66132	6.20891
	-7.01733	-5.35541	-5.90564		-7.91412	-1.19568	-1.30618		2.58772	-3.08722	3.65348
	-4.88802	-3.22608	-2.49865		-11.747	-2.04746	-8.54618		2.58772	-2.66132	4.93119
	-3.18456	-1.09675	-4.20214		-12.1728	-1.19568	-5.9909		4.71724	-0.531809	5.783
	-7.44319	-4.92954	-7.18325		-13.8763	-2.89924	-7.26854		2.16182	-4.79081	3.22757
	-7.01733	-5.35541	-3.3504		-14.3022	-2.04746	-5.56502		1.31001	-2.23542	7.06072
	-7.86905	-2.80022	-3.3504		-14.728	-1.19568	-3.86149		2.16182	-2.66132	4.50529
	-7.44319	-4.92954	-3.3504		-13.8763	0.507883	-3.00972		1.73591	0.319996	3.22757
	-6.16561	-2.37435	-2.07277		-13.4504	-1.19568	-3.86149		2.16182	-1.80951	7.91254
	-4.88802	-6.20714	-5.05389		-14.728	-4.17691	-6.41678		0.884109	-1.38361	5.3571
	-4.88802	-4.07781	-3.3504		-13.4504	0.507883	-3.00972		0.032306	-4.36492	3.22757
	-6.16561	-4.07781	-5.05389		-14.3022	-1.19568	-4.28737		1.31001	-4.79081	4.50529
	-8.29492	-5.35541	-2.92452		-10.8952	-4.17691	-5.56502		3.01362	-3.51312	5.3571
	-2.7587	-5.35541	-5.47976		-13.0246	-2.04746	-3.4356		3.43953	-2.66132	4.93119
	-3.61043	-4.50368	-3.3504		-13.8763	-2.04746	-3.86149		1.73591	-2.23542	7.48663
	-7.01733	-2.37435	-3.3504		-14.3022	-2.47335	-5.13914		0.884109	-3.51312	4.50529
	-7.01733	-2.37435	-1.22102		-12.1728	-2.89924	-5.9909		0.884109	-3.51312	4.07938
	-4.88802	-8.33645	-6.33151		-11.747	-1.62157	-5.9909		3.01362	-3.51312	7.48663
	-7.01733	-3.65195	-6.33151		-9.61762	-2.89924	-5.56502		-0.393595	-3.93902	2.80167
	-5.73974	-2.80022	-5.47976		-14.3022	-2.89924	-4.71325		-2.0972	-0.957712	1.94986
	-4.88802	-4.07781	-5.47976		-11.747	-1.19568	-4.71325		-0.819496	-3.93902	4.93119
	-6.16561	-5.35541	-1.64689		-13.8763	3.48914	-6.84266		-0.819496	-3.08722	5.783
	-5.31388	-5.78127	-3.77627		-13.4504	-5.02868	-4.28737		-0.819496	-1.38361	3.65348
	-6.16561	-5.78127	-3.77627		-13.4504	-4.6028	-7.69442		0.032306	-1.38361	4.07938
	-4.03629	-5.35541	0.0566134		-16.0056	-0.769791	-4.71325		0.032306	-3.51312	5.3571
	-4.46215	-4.50368	-5.90564		-16.4315	-2.47335	-5.13914		0.032306	-1.80951	4.07938
	-4.46215	-5.35541	-2.07277		-18.135	-1.19568	-3.00972		-0.819496	-3.51312	4.07938
	-5.31388	-8.76231	-2.92452		-11.3211	-1.62157	-7.69442		0.884109	0.319996	5.3571
	-4.88802	-8.33645	-3.3504		-18.135	-2.04746	-5.56502		-0.819496	0.745899	3.65348
	-3.61043	-4.07781	-2.07277		-13.8763	-2.04746	-5.13914		-0.819496	0.319996	2.80167
	-4.88802	-1.94848	-2.49865		-16.4315	-3.75102	-7.26854		1.73591	0.745899	5.3571
	-1.4811	-1.94848	-4.62802		-16.0056	1.78556	-3.86149		-1.6713	-3.93902	5.783
	-5.31388	-5.35541	-2.07277		-15.1539	-0.769791	-6.41678		-3.80079	-2.23542	5.783
	-2.33283	-3.22608	-3.3504		-13.8763	-1.19568	-4.28737		-1.6713	-1.38361	3.65348
	-5.73974	-7.91059	-2.07277		-13.8763	3.06324	-5.13914		-0.819496	-2.66132	5.3571
	-2.33283	-3.65195	-3.3504		-14.3022	2.63735	-3.00972		-2.52309	-1.38361	1.94986
	-5.73974	-5.35541	-3.77627		-13.0246	-2.89924	-4.71325		0.458207	0.745899	7.06072
	-5.31388	-3.22608	-3.3504		-18.135	-2.04746	-7.69442		0.458207	-0.531809	8.33845
	-9.14664	-3.22608	-1.64689		-14.3022	0.0819915	0.823251		-1.2454	-5.21671	5.783
	-8.29492	-7.05886	-3.3504		-13.8763	0.933775	-8.1203		-0.393595	-0.105907	5.783
	-2.33283	-6.20714	-1.64689		-13.8763	3.48914	-5.13914		-2.52309	-0.957712	6.20891
	-4.88802	-3.22608	-5.05389		-16.0056	0.933775	-4.28737		-4.65259	-2.23542	7.06072
	-2.33283	-4.07781	-3.77627		-14.3022	2.63735	-2.15795		-0.393595	-0.531809	4.07938
	-4.03629	-4.50368	-3.3504		-16.4315	-2.04746	-6.84266		-4.22669	-3.93902	1.94986
	-5.31388	-3.65195	-2.07277		-15.5798	-1.19568	-7.69442		0.884109	-1.38361	1.94986
	-2.7587	-6.20714	-3.3504		-17.2832	2.63735	-3.00972		-1.2454	-2.66132	6.20891
	-5.31388	-7.05886	-3.77627		-14.728	3.91503	-4.71325		-0.819496	-3.08722	2.80167
	-7.44319	-6.20714	-3.3504		-18.135	0.507883	-3.86149		-0.393595	-2.23542	5.3571
	-6.16561	-2.37435	-4.20214		-19.4126	4.34093	-3.86149		0.458207	-0.105907	6.63482
	-6.59147	-4.50368	-4.20214		-14.728	0.933775	-4.71325		-3.80079	-2.23542	8.33845
	-2.33283	-1.09675	-4.20214		-16.4315	3.91503	-5.9909		-2.52309	-2.23542	2.80167
	-9.99836	-4.07781	-4.20214		-16.4315	2.21145	-7.26854		-2.0972	0.319996	5.3571
	-6.16561	-4.92954	-4.62802		-21.5419	1.35967	-4.71325		-2.94899	-0.105907	2.37577
	-7.01733	-6.633	-3.77627		-16.8574	-0.769791	-1.73207		-4.22669	-0.531809	1.94986
	-6.16561	-6.20714	-3.3504		-21.116	2.63735	-4.28737		-3.37489	-1.38361	2.80167
	-3.61043	-6.20714	-0.795141		-17.7091	2.21145	-4.28737		-2.0972	-0.105907	4.07938
	-3.61043	-4.92954	-2.92452		-16.0056	3.06324	-5.56502		0.884109	-0.105907	5.3571
	-4.46215	-4.50368	-6.75738		-22.3936	2.63735	-9.39794		-0.393595	0.745899	2.80167
	-0.203496	-4.92954	-4.20214		-17.7091	0.0819915	-3.00972		-1.2454	2.02361	2.37577
	-5.73974	-7.05886	-0.795141		-20.6902	1.78556	-2.58384		-2.52309	-0.957712	2.80167
	-5.31388	-6.633	-2.49865		-18.5608	1.78556	-1.30618		-1.6713	-3.93902	2.80167
	-4.46215	-7.91059	-4.62802		-16.8574	-0.3439	-3.00972		0.458207	-0.957712	3.22757
	-6.16561	-8.76231	-5.47976		-18.135	1.35967	-0.45441		1.73591	-1.38361	2.37577
	-4.03629	-5.78127	-2.07277		-20.2643	-2.89924	-5.13914		1.73591	0.745899	2.80167
	-3.18456	-5.78127	-3.3504		-16.0056	-3.32513	-3.4356		1.31001	-0.531809	3.22757
	-6.16561	-7.05886	-5.47976		-19.4126	0.0819915	-5.56502		0.884109	-0.531809	0.672158
	-5.31388	-7.48473	-4.20214		-19.8384	-1.19568	-3.00972		0.884109	-1.80951	-0.605545
	-6.16561	-8.33645	-5.90564		-18.5608	0.0819915	-3.86149		-2.0972	0.745899	3.22757
	-4.88802	-6.20714	-5.05389		-19.8384	-1.62157	-2.58384		-1.2454	3.30133	4.50529
	-4.46215	-8.33645	-5.90564		-19.8384	-0.3439	-3.4356		0.032306	-0.105907	1.94986
	-5.73974	-3.65195	-1.22102		-18.135	-2.47335	-5.9909		0.458207	-2.23542	2.37577
	-6.16561	-6.633	-7.18325		-18.135	-3.32513	-6.84266		-1.6713	-1.38361	1.52396
	-4.88802	-5.78127	-5.90564		-18.135	-2.04746	-0.45441		0.884109	0.745899	5.3571
	-4.88802	-5.35541	-5.05389		-17.2832	0.0819915	-1.73207		-0.819496	-2.66132	1.94986
	-2.7587	-5.35541	-6.33151		-16.0056	-0.3439	-1.30618		0.884109	-0.531809	1.09806
	-3.18456	-6.633	-4.20214		-17.7091	-2.47335	-7.26854		3.43953	-0.531809	3.65348
	-4.46215	-7.91059	-4.62802		-21.116	-3.32513	-1.30618		-1.2454	0.745899	2.80167
	-6.16561	-5.35541	-5.05389		-19.8384	-0.769791	-1.30618		1.73591	0.319996	2.80167
	-4.46215	-7.91059	-5.90564		-17.7091	-2.47335	-3.4356		1.73591	2.02361	3.22757
	-7.86905	-3.22608	-2.49865		-18.135	-0.769791	-2.15795		0.032306	-0.105907	1.09806
	-5.73974	-7.91059	-8.88674		-17.7091	1.35967	-5.9909		3.01362	0.745899	1.52396
	-2.7587	-7.05886	-3.77627		-20.6902	-2.89924	-4.28737		0.884109	-0.105907	-1.45735
	-4.46215	-5.78127	-5.90564		-18.135	2.63735	1.67503		0.458207	0.745899	1.94986
	-4.46215	-6.20714	-3.3504		-21.116	-2.47335	-3.86149		-1.2454	-2.23542	0.246257
	-4.46215	-7.48473	-8.46087		-18.135	-1.62157	-1.30618		4.29134	-1.80951	1.09806
	-5.73974	-5.35541	-3.77627		-16.8574	-3.75102	-2.58384		-2.0972	-2.23542	2.80167
	-3.61043	-5.78127	-10.1643		-18.9867	-0.3439	-1.73207		0.032306	-0.105907	2.37577
	-2.7587	-4.92954	-6.75738		-19.4126	1.78556	-2.15795		-1.6713	2.02361	0.246257
	-2.33283	-10.0399	-5.05389		-18.135	-3.32513	-0.880296		-0.819496	0.319996	1.09806
	-6.16561	-6.633	-8.46087		-18.9867	-3.32513	-6.41678		2.16182	-0.531809	2.80167
	-4.46215	-4.50368	-6.33151		-18.135	-1.19568	-2.58384		-1.2454	2.02361	4.07938
	-4.88802	-1.52262	-4.20214		-21.9677	-0.769791	-1.73207		0.884109	0.319996	0.246257
	-4.46215	-5.35541	-8.035		-19.8384	-1.19568	-2.15795		-0.819496	-2.23542	0.672158
	-6.16561	-7.05886	-4.62802		-19.4126	-2.04746	-4.28737		4.29134	-1.38361	-0.605545
	-5.31388	-4.07781	-4.62802		-20.6902	-0.769791	-2.15795		-0.819496	-0.531809	3.22757
	-5.31388	-7.48473	-5.05389		-18.135	0.0819915	-5.13914		-1.6713	-3.08722	-1.03145
	-5.31388	-7.91059	-5.47976		-21.116	0.0819915	-6.41678		1.73591	-0.531809	1.94986
	-1.4811	-7.91059	-5.05389		-24.097	0.0819915	-5.56502		0.458207	1.1718	1.09806
	-6.16561	-11.3175	-6.33151		-26.6522	-0.769791	-3.86149		2.58772	-0.105907	-0.179644
	-4.46215	-5.35541	-7.60912		-21.116	-2.89924	-5.9909		3.01362	0.319996	0.246257
	-7.01733	-4.50368	-6.33151		-20.6902	-1.62157	-4.28737		-2.0972	0.745899	1.09806
	-5.73974	-7.91059	-3.3504		-20.6902	-1.19568	-5.9909		-0.819496	1.1718	2.80167
	-4.88802	-4.92954	-7.60912		-21.9677	-5.02868	-7.69442		0.884109	1.59771	-1.45735
	-4.03629	-2.37435	-4.20214		-22.8195	-1.62157	-4.28737		0.884109	0.319996	0.246257
	-6.16561	-7.05886	-3.77627		-22.3936	-2.47335	-3.4356		0.884109	-0.957712	-0.179644
	-8.29492	-4.50368	-8.035		-26.6522	-2.04746	-2.58384		1.73591	-0.957712	1.52396
	-8.29492	-6.633	-5.90564		-24.9488	-3.32513	-2.15795		-0.393595	-1.80951	2.80167
	-6.16561	-4.07781	-7.18325		-20.6902	-2.04746	-4.71325		-1.2454	1.1718	2.37577
	-4.88802	-6.633	-6.33151		-21.9677	-2.04746	-5.56502		0.032306	0.745899	1.94986
	-9.99836	-5.78127	-6.75738		-22.8195	-2.89924	-4.71325		-1.2454	-0.531809	1.94986
	-7.01733	-3.22608	-4.20214		-24.5229	-3.75102	-0.880296		1.73591	-2.66132	2.80167
	-9.14664	-5.35541	-6.75738		-21.5419	-2.47335	-3.00972		0.458207	-0.531809	0.246257
	-9.5725	-5.78127	-8.88674		-23.2453	-0.769791	-3.86149		0.458207	-0.531809	1.52396
	-8.29492	-7.91059	-8.88674		-21.116	-2.89924	-1.73207		-1.6713	-3.93902	-1.88325
	-6.16561	-5.78127	-5.05389		-23.6712	-2.04746	-3.4356		1.31001	0.745899	2.37577
	-8.72078	-8.33645	-4.20214		-22.8195	-2.04746	-3.00972		-3.80079	-1.38361	2.37577
	-8.72078	-4.07781	-8.46087		-21.5419	-3.32513	-1.73207		0.032306	2.44952	-1.03145
	-6.16561	-5.78127	-5.05389		-22.3936	0.507883	-2.58384		-1.6713	-1.38361	-0.605545
	-9.14664	-5.35541	-8.035		-22.3936	-1.62157	-2.58384		-0.819496	-2.66132	1.52396
	-8.29492	-6.633	-5.47976		-24.097	-0.769791	-6.84266		-1.2454	-0.105907	1.52396
	-6.59147	-7.05886	-3.77627		-23.2453	-2.47335	-3.00972		0.032306	-0.531809	0.246257
	-9.5725	-6.633	-6.75738		-21.116	-4.17691	-2.15795		0.458207	0.745899	1.09806
	-8.72078	-4.92954	-5.47976		-26.2263	-1.62157	-3.4356		-2.0972	-1.38361	1.52396
	-6.16561	-3.22608	-8.46087		-23.6712	-0.3439	-3.86149		1.73591	2.44952	3.22757
	-8.72078	-5.35541	-5.05389		-27.5039	1.35967	-5.13914		0.032306	1.59771	-3.58684
	-6.59147	-9.61403	-7.60912		-24.097	-2.47335	-8.54618		-1.2454	1.1718	-1.03145
	-9.99836	-8.76231	-7.18325		-24.097	-4.17691	-3.86149		-2.52309	-0.531809	1.52396
	-9.99836	-5.78127	-6.33151		-24.097	-0.3439	-2.15795		-3.80079	-0.531809	1.09806
	-7.01733	-2.80022	-4.20214		-27.0781	1.78556	-3.00972		-1.2454	4.15314	2.80167
	-5.31388	-7.05886	-5.05389		-22.3936	-2.04746	-6.41678		-3.37489	2.02361	-3.16094
	-8.29492	-2.80022	-7.18325		-27.9298	-0.769791	-0.45441		-2.52309	-3.93902	-1.88325
	-8.72078	-2.80022	-7.18325		-25.3746	0.507883	-0.45441		-0.819496	-0.531809	0.672158
	-9.99836	-4.50368	-6.75738		-27.9298	-2.89924	-0.45441		-2.94899	1.1718	-1.88325
	-9.14664	-3.22608	-5.05389		-26.2263	-1.19568	-0.880296		-2.0972	-0.105907	0.246257
	-11.2759	-3.65195	-4.62802		-27.5039	-0.3439	-2.58384		-4.22669	-1.38361	0.246257
	-8.29492	-4.07781	-5.05389		-28.3556	-3.75102	-0.880296		-2.0972	-0.957712	2.80167
	-12.5535	-7.91059	-4.20214		-26.6522	-0.769791	-2.58384		-4.65259	-0.957712	5.3571
	-11.7018	-5.35541	-6.33151		-27.9298	-2.47335	-5.56502		-1.6713	-3.08722	3.65348
	-12.5535	-3.65195	-5.90564		-26.6522	0.0819915	-5.13914		1.73591	1.59771	1.94986
	-7.86905	-1.52262	-8.035		-29.2073	-2.89924	-1.73207		-5.07848	0.745899	-2.30914
	-9.14664	-3.22608	-6.33151		-28.7815	-3.32513	-1.30618		0.458207	-1.80951	0.672158
	-9.99836	-1.09675	-5.90564		-24.9488	0.933775	-2.58384		0.884109	3.30133	3.22757
	-8.72078	-5.35541	-3.3504		-27.9298	-2.89924	-4.28737		0.032306	2.02361	2.80167
	-8.72078	-8.76231	-6.33151		-23.6712	-1.62157	-4.71325		-0.819496	2.02361	3.65348
	-7.44319	-0.670879	-5.90564		-25.8005	-5.45457	-4.28737		-5.50438	2.87542	3.22757
	-11.7018	-6.20714	-7.18325		-30.059	-2.04746	-0.880296		1.73591	2.02361	1.94986
	-5.73974	-5.78127	-6.75738		-26.2263	0.507883	-3.4356		1.31001	0.319996	4.50529
	-9.14664	-6.633	-4.20214		-30.4849	-1.62157	-4.28737		-1.6713	2.02361	2.37577
	-6.59147	-6.20714	-9.31261		-27.5039	1.78556	-2.15795		0.032306	-0.105907	-0.605545
	-7.01733	-6.633	-6.33151		-23.2453	-0.769791	-6.41678		-0.819496	3.72723	0.672158
	-10.4242	-5.35541	-5.05389		-26.2263	0.0819915	-5.56502		-0.393595	-1.38361	2.37577
	-8.72078	-5.35541	-5.47976		-24.9488	-1.19568	-7.26854		-2.94899	-0.105907	0.246257
	-8.29492	-7.48473	-6.33151		-27.5039	1.78556	-5.9909		-2.0972	-1.38361	4.50529
	-12.9794	-6.633	-7.60912		-24.5229	-4.17691	0.397364		0.032306	-3.08722	1.52396
	-9.14664	-4.92954	-6.75738		-27.9298	-1.19568	-3.4356		0.032306	0.319996	0.246257
	-11.7018	-3.22608	-8.88674		-21.9677	0.0819915	-5.9909		-5.07848	-0.957712	1.94986
	-10.4242	-8.76231	-7.18325		-23.2453	-0.769791	-5.56502		-1.6713	-2.23542	2.80167
	-8.72078	-4.92954	-6.75738		-24.9488	-0.769791	-5.56502		-0.819496	-3.51312	1.52396
	-7.86905	-2.80022	-4.20214		-27.9298	1.35967	-5.56502		-2.0972	-3.93902	4.07938
	-7.44319	-3.22608	-5.05389		-27.5039	-0.769791	-3.4356		-3.80079	-0.105907	2.80167
	-9.14664	-5.35541	-5.05389		-27.9298	-0.3439	-3.4356		-0.393595	-2.66132	2.80167
	-9.99836	-7.05886	-5.05389		-25.8005	-2.04746	-5.13914		-2.0972	-1.38361	2.80167
	-10.8501	-7.91059	-6.33151		-26.6522	0.0819915	-4.28737		-3.80079	1.1718	3.22757
	-12.9794	-8.76231	-2.07277		-25.8005	0.507883	-4.28737		-2.0972	1.1718	3.65348
	-10.8501	-4.07781	-6.33151		-26.6522	-2.89924	-4.71325		-1.6713	-2.23542	1.94986
	-12.5535	-5.78127	-8.035		-25.3746	-2.47335	-2.15795		-2.0972	0.319996	0.246257
	-7.86905	-7.48473	-5.47976		-21.5419	0.507883	-3.4356		-3.80079	-0.531809	3.22757
	-7.86905	-6.633	-5.47976		-26.2263	-1.19568	-2.58384		-6.78207	-0.105907	0.672158
	-9.14664	-4.07781	-4.20214		-26.6522	-0.3439	-4.28737		-2.0972	2.02361	2.80167
	-10.4242	-4.50368	-7.60912		-25.3746	-2.47335	-6.41678		-4.22669	0.745899	1.09806
	-8.72078	-7.05886	-5.05389		-28.3556	-0.3439	-7.69442		-4.22669	-0.957712	1.94986
	-7.44319	-2.80022	-4.20214		-27.5039	-0.3439	-4.28737		-7.20796	0.745899	1.09806
	-12.1276	-7.05886	-7.18325		-28.7815	-2.04746	-5.56502		-5.50438	-1.80951	2.37577
	-6.16561	-6.20714	-7.18325		-26.6522	2.21145	-3.86149		-5.07848	-0.105907	2.80167
	-8.72078	-7.48473	-9.31261		-27.0781	0.933775	-4.28737		-5.50438	-2.66132	2.80167
	-11.2759	-7.91059	-6.75738		-24.097	1.35967	-4.71325		-7.63386	-0.957712	1.52396
	-7.01733	-6.633	-8.035		-28.7815	1.78556	-5.56502		-2.52309	-3.93902	0.246257
	-9.99836	-7.48473	-5.47976		-26.6522	3.91503	-6.41678		-2.52309	-0.957712	-1.45735
	-8.72078	-6.633	-7.60912		-26.2263	-1.19568	-4.28737		-5.50438	-3.93902	2.80167
	-10.4242	-10.8916	-9.31261		-27.5039	-2.89924	-5.13914		-4.22669	-1.38361	1.09806
	-11.7018	-9.18817	-5.90564		-27.5039	1.35967	-7.26854		-5.50438	-6.06851	0.246257
	-10.8501	-9.61403	-4.20214		-26.2263	0.0819915	-7.69442		-5.07848	-0.957712	2.80167
	-7.86905	-7.91059	-5.47976		-24.9488	0.0819915	-4.28737		-1.6713	-1.80951	7.91254
	-9.99836	-6.633	-5.47976		-27.9298	1.35967	-7.69442		-4.22669	-3.93902	1.09806
	-14.6828	-11.7433	-2.07277		-26.2263	0.0819915	-7.69442		-4.22669	-2.23542	1.09806
	-9.14664	-6.633	-5.90564		-30.059	2.21145	-6.41678		-2.94899	-2.66132	1.52396
	-10.4242	-5.78127	-9.73847		-29.2073	-0.3439	-5.13914		-5.07848	-3.51312	-0.605545
	-8.72078	-7.48473	-6.33151		-29.2073	-0.3439	-5.9909		-4.22669	-4.36492	5.783
	-10.4242	-7.48473	-5.90564		-24.9488	1.78556	-5.9909		-2.94899	-3.93902	1.94986
	-10.4242	-10.0399	-5.90564		-24.5229	3.48914	-7.26854		-3.80079	-2.23542	0.246257
	-8.29492	-5.78127	-4.62802		-25.3746	2.21145	-4.71325		-5.93028	-3.51312	1.94986
	-9.14664	-8.76231	-2.07277		-25.3746	1.35967	-5.13914		-2.94899	-4.36492	2.37577
	-9.99836	-5.35541	-1.64689		-28.3556	2.21145	-5.13914		-2.52309	-3.93902	1.09806
	-4.03629	-7.91059	-5.90564		-30.4849	0.933775	-6.41678		-3.80079	-1.38361	3.22757
	-12.1276	-4.50368	-6.75738		-26.6522	1.35967	-4.28737		-3.80079	-2.66132	3.65348
	-10.4242	-10.8916	-4.62802		-27.5039	1.78556	-8.1203		-5.50438	-1.80951	3.22757
	-13.4052	-4.07781	-5.90564		-27.5039	-0.769791	-6.41678		-3.80079	-1.80951	4.50529
	-6.59147	-7.91059	-7.60912		-24.5229	3.06324	-5.13914		-2.94899	-3.08722	2.80167
	-14.6828	-10.4658	-7.60912		-31.7625	0.507883	-7.26854		-6.78207	-4.79081	1.52396
	-11.2759	-8.33645	-4.62802		-27.5039	0.507883	-6.84266		-6.35617	-1.38361	4.07938
	-8.72078	-7.91059	-5.47976		-26.2263	-1.19568	-8.1203		-5.07848	-3.08722	4.50529
	-10.8501	-8.33645	-8.035		-24.5229	-0.3439	-8.1203		-2.94899	-2.23542	-0.179644
	-13.8311	-6.633	-6.33151		-23.2453	1.35967	-9.39794		-5.50438	-5.21671	1.52396
	-9.14664	-8.33645	-7.60912		-27.0781	1.35967	-9.39794		-5.07848	-0.957712	6.20891
	-10.4242	-7.05886	-4.20214		-26.6522	-2.04746	-8.1203		-3.80079	-3.08722	-1.45735
	-11.2759	-7.91059	-8.035		-26.2263	1.78556	-5.9909		-4.65259	-5.64261	3.22757
	-10.8501	-1.94848	-8.46087		-28.7815	-1.19568	-8.54618		-6.78207	-6.06851	-0.179644
	-14.2569	-10.4658	-8.035		-31.7625	-1.62157	-10.6756		-5.50438	-5.64261	3.22757
	-12.1276	-10.8916	-5.90564		-24.9488	0.507883	-8.54618		-7.63386	-3.51312	1.52396
	-7.86905	-6.633	-6.33151		-27.0781	-2.47335	-10.6756		-7.63386	-6.9203	-1.03145
	-12.1276	-12.5951	-5.47976		-24.9488	2.63735	-9.39794		-6.35617	-1.80951	2.37577
	-10.8501	-7.05886	-6.75738		-26.6522	-1.62157	-7.26854		-5.93028	-2.66132	1.52396
	-12.1276	-7.05886	-7.60912		-29.2073	-3.75102	-7.26854		-3.80079	-6.9203	1.94986
	-11.7018	-8.33645	-6.75738		-29.2073	1.35967	-12.3791		-5.07848	-6.06851	1.94986
	-10.8501	-6.633	-7.18325		-26.2263	-1.19568	-8.97206		-5.07848	-6.06851	4.07938
	-10.4242	-10.4658	-5.90564		-29.2073	-0.3439	-8.97206		-8.05975	-4.79081	-0.179644
	-10.8501	-8.76231	-3.3504		-23.6712	2.63735	-10.2497		-4.65259	-7.3462	4.50529
	-12.5535	-10.0399	-7.18325		-29.2073	-1.19568	-9.39794		-5.07848	-6.06851	-0.179644
	-13.4052	-9.61403	-9.73847		-30.9107	-0.3439	-8.97206		-7.20796	-6.06851	1.52396
	-12.9794	-9.61403	-7.60912		-30.059	-0.769791	-9.39794		-4.65259	-4.79081	2.80167
	-11.7018	-9.61403	-6.75738		-30.059	1.35967	-11.1015		-6.35617	-5.64261	2.37577
	-14.2569	-7.48473	-6.75738		-27.5039	-2.47335	-9.82382		-8.05975	-2.66132	2.37577
	-10.8501	-8.33645	-7.18325		-26.2263	-2.04746	-11.1015		-8.05975	-2.23542	0.246257
	-12.9794	-12.5951	-7.18325		-27.9298	-0.769791	-10.2497		-4.65259	-5.21671	0.246257
	-12.9794	-7.91059	-7.18325		-25.3746	-0.3439	-13.2308		-6.35617	-7.3462	2.80167
	-13.8311	-8.76231	-8.46087		-30.059	1.35967	-10.2497		-8.05975	-7.3462	1.94986
	-13.4052	-8.76231	-7.18325		-28.7815	0.507883	-12.3791		-5.93028	-4.36492	0.672158
	-13.4052	-9.61403	-11.0161		-28.3556	2.21145	-11.1015		-10.1892	-7.3462	2.80167
	-13.8311	-10.4658	-7.18325		-30.059	0.0819915	-12.3791		-6.78207	-5.64261	1.94986
	-13.4052	-10.4658	-7.18325		-30.9107	-0.3439	-10.6756		-7.20796	-8.62389	1.52396
	-12.5535	-7.91059	-7.60912		-31.3366	-0.3439	-12.3791		-7.20796	-4.79081	1.52396
	-12.1276	-10.0399	-5.47976		-28.3556	0.0819915	-9.39794		-5.50438	-9.47568	-1.45735
	-12.5535	-9.18817	-9.31261		-29.6332	4.76682	-12.3791		-7.63386	-7.3462	-0.605545
	-10.8501	-12.1692	-6.33151		-30.9107	-1.19568	-11.9532		-9.33743	-8.19799	-0.179644
	-12.5535	-10.4658	-7.60912		-31.3366	4.34093	-9.82382		-8.48564	-6.9203	1.94986
	-14.2569	-10.0399	-8.46087		-31.7625	-2.04746	-11.9532		-8.91154	-7.7721	0.672158
	-14.2569	-9.18817	-9.73847		-31.3366	-1.62157	-12.805		-6.78207	-9.04978	-1.03145
	-14.2569	-9.18817	-6.75738		-30.9107	-0.3439	-9.39794		-8.91154	-2.23542	-3.58684
	-11.7018	-7.05886	-8.88674		-29.6332	-0.769791	-11.5273		-7.20796	-6.06851	-3.16094
	-12.1276	-13.8726	-8.46087		-30.9107	-1.19568	-10.2497		-7.63386	-6.49441	-2.73504
	-11.7018	-9.61403	-7.60912		-30.059	-0.3439	-14.0826		-6.35617	-3.93902	-5.71633
	-9.5725	-7.91059	-10.5902		-30.9107	-1.19568	-9.39794		-9.33743	-5.64261	-1.88325
	-12.9794	-10.0399	-8.46087		-28.7815	-2.04746	-9.82382		-6.35617	-7.3462	-4.01274
	-12.9794	-8.33645	-9.31261		-30.059	-4.6028	-11.1015		-6.78207	-8.62389	-3.16094
	-15.5345	-12.5951	-8.46087		-27.5039	2.21145	-11.9532		-9.76333	-7.3462	-4.43863
	-15.1086	-11.7433	-6.33151		-30.9107	0.933775	-11.9532		-8.48564	-6.06851	-2.30914
	-9.5725	-8.76231	-8.88674		-31.3366	1.35967	-8.54618		-7.63386	-6.06851	-4.01274
	-12.1276	-12.5951	-6.33151		-29.6332	0.0819915	-10.6756		-5.50438	-7.7721	-6.14222
	-13.4052	-8.76231	-9.73847		-30.9107	1.35967	-10.6756		-11.8928	-6.06851	-6.56812
	-15.1086	-9.18817	-10.5902		-29.2073	3.48914	-9.82382		-8.05975	-6.49441	-4.43863
	-12.5535	-10.0399	-7.18325		-31.3366	-1.19568	-6.84266		-8.48564	-6.49441	-5.71633
	-12.5535	-7.91059	-9.31261		-32.1883	-0.769791	-6.84266		-4.65259	-3.08722	-5.71633
	-10.4242	-9.18817	-5.90564		-32.1883	0.507883	-7.26854		-5.50438	-9.04978	-6.99401
	-13.4052	-9.61403	-6.75738		-30.4849	0.0819915	-10.2497		-8.91154	-9.90157	-5.29043
	-15.9604	-8.76231	-8.035		-31.7625	-2.89924	-8.1203		-5.07848	-6.06851	-4.01274
	-15.5345	-7.48473	-7.60912		-31.3366	-2.89924	-10.2497		-7.63386	-6.49441	-6.56812
	-10.4242	-14.2985	-5.90564		-32.6142	-1.19568	-8.54618		-9.33743	-7.7721	-5.29043
	-13.8311	-15.1502	-7.60912		-32.6142	-0.3439	-9.82382		-6.78207	-9.04978	-6.56812
	-16.8121	-8.33645	-6.33151		-33.4659	0.0819915	-8.54618		-7.20796	-5.64261	-8.2717
	-14.6828	-11.7433	-8.46087		-31.7625	1.78556	-8.54618		-6.35617	-8.19799	-8.69759
	-16.3862	-9.61403	-8.035		-29.2073	-2.04746	-9.39794		-7.20796	-9.04978	-6.14222
	-14.2569	-8.76231	-8.46087		-32.6142	-0.3439	-5.9909		-10.1892	-6.9203	-6.56812
	-15.1086	-13.4468	-7.60912		-33.8917	-0.769791	-11.9532		-10.1892	-8.19799	-4.86453
	-15.5345	-12.1692	-8.88674		-30.059	-3.32513	-8.1203		-6.35617	-6.06851	-2.30914
	-15.5345	-11.3175	-7.60912		-31.7625	-4.6028	-8.97206		-11.4669	-8.62389	-6.56812
	-12.1276	-11.7433	-7.60912		-33.8917	-2.47335	-11.5273		-8.05975	-9.04978	-3.58684
	-13.8311	-11.7433	-11.8678		-29.6332	-1.62157	-9.39794		-8.91154	-7.7721	-5.71633
	-15.1086	-13.4468	-10.1643		-30.059	-0.769791	-10.6756		-9.76333	-6.9203	-7.8458
	-15.1086	-13.4468	-8.88674		-30.9107	0.507883	-8.54618		-11.4669	-4.79081	-7.41991
	-13.4052	-16.4278	-9.73847		-32.6142	-1.62157	-8.54618		-8.91154	-9.04978	-4.43863
	-15.5345	-13.0209	-4.62802		-31.7625	-3.75102	-9.82382		-7.63386	-9.90157	-6.14222
	-13.8311	-10.4658	-10.1643		-30.059	-4.6028	-11.1015		-7.63386	-6.06851	-2.30914
	-18.0896	-15.576	-5.90564		-28.3556	-2.47335	-6.84266		-9.33743	-8.62389	-6.56812
	-16.3862	-10.8916	-9.31261		-30.059	0.0819915	-8.54618		-7.63386	-7.7721	-4.43863
	-15.9604	-11.3175	-8.46087		-30.059	-3.75102	-4.28737		-5.93028	-10.3275	-7.8458
	-14.2569	-13.0209	-5.90564		-32.1883	-2.89924	-8.97206		-5.07848	-6.9203	-6.14222
	-14.6828	-13.4468	-7.60912		-33.04	-2.47335	-9.39794		-8.05975	-6.9203	-6.14222
	-13.4052	-12.5951	-9.73847		-32.6142	-2.04746	-7.26854		-6.78207	-7.3462	-5.71633
	-15.5345	-13.0209	-8.88674		-34.3176	-3.75102	-10.2497		-7.20796	-6.49441	-5.71633
	-15.1086	-11.7433	-8.88674		-34.7434	0.507883	-11.1015		-6.78207	-5.21671	-4.43863
	-14.6828	-12.5951	-8.46087		-31.7625	-2.89924	-8.54618		-12.7446	-10.3275	-7.8458
	-15.1086	-17.2795	-9.31261		-29.6332	-0.3439	-6.41678		-9.33743	-6.9203	-3.58684
	-14.2569	-15.576	-8.035		-30.059	-0.3439	-9.39794		-9.76333	-12.031	-4.43863
	-15.9604	-13.8726	-8.46087		-33.8917	-2.04746	-8.54618		-11.4669	-6.06851	-7.41991
	-16.8121	-14.7243	-9.31261		-28.7815	-3.75102	-11.1015		-5.93028	-6.06851	-6.56812
	-13.4052	-15.1502	-5.05389		-32.1883	-4.6028	-8.97206		-8.05975	-7.7721	-7.8458
	-15.1086	-14.2985	-9.31261		-32.1883	-3.75102	-7.69442		-7.63386	-11.6051	-3.58684
	-17.2379	-13.8726	-10.1643		-28.7815	-2.89924	-8.97206		-5.07848	-11.6051	-6.99401
	-17.2379	-14.7243	-12.2937		-32.6142	-2.47335	-8.1203		-9.76333	-8.62389	-6.14222
	-12.9794	-18.1312	-7.60912		-30.4849	-0.769791	-6.84266		-7.63386	-6.9203	-8.69759
	-18.0896	-14.2985	-9.31261		-33.8917	1.35967	-8.54618		-5.50438	-3.08722	-6.99401
	-15.9604	-14.7243	-11.0161		-33.8917	-2.47335	-9.39794		-4.65259	-9.04978	-4.86453
	-11.7018	-13.4468	-4.20214		-31.3366	-2.47335	-7.69442		-8.05975	-12.031	-7.41991
	-16.3862	-15.1502	-8.46087		-31.7625	1.78556	-5.13914		-7.20796	-8.62389	-5.29043
	-15.5345	-14.7243	-7.18325		-32.1883	-0.3439	-9.39794		-8.05975	-6.9203	-5.71633
	-12.5535	-15.576	-9.73847		-33.04	-2.89924	-5.9909		-4.65259	-10.3275	-5.29043
	-16.3862	-13.8726	-11.4419		-32.6142	-2.89924	-7.69442		-8.48564	-9.90157	-8.2717
	-16.3862	-17.2795	-8.88674		-33.04	-2.04746	-7.69442		-5.93028	-6.9203	-7.41991
	-12.5535	-13.4468	-12.7196		-30.4849	-3.32513	-5.13914		-5.50438	-6.06851	-6.14222
	-17.6638	-14.2985	-9.73847		-29.2073	-1.62157	-10.2497		-6.35617	-10.7534	-7.8458
	-18.5155	-18.557	-11.0161		-32.6142	-2.89924	-6.41678		-7.20796	-9.47568	-8.2717
	-16.8121	-16.4278	-10.5902		-32.1883	-2.89924	-8.54618		-9.33743	-10.3275	-3.58684
	-15.5345	-15.576	-12.2937		-32.6142	-5.45457	-5.56502		-8.48564	-8.19799	-6.99401
	-14.2569	-18.1312	-9.31261		-30.059	-8.00989	-4.28737		-5.07848	-7.7721	-3.58684
	-17.2379	-15.576	-13.5713		-30.059	-3.75102	-8.1203		-6.35617	-10.7534	-5.29043
	-16.3862	-13.8726	-11.0161		-33.4659	-2.04746	-5.13914		-7.63386	-11.6051	-5.71633
	-15.5345	-16.8536	-13.9971		-34.7434	-5.88046	-6.41678		-5.50438	-8.19799	-1.88325
	-17.6638	-16.4278	-11.0161		-30.4849	-4.6028	-7.26854		-6.78207	-10.7534	-4.43863
	-18.5155	-16.8536	-11.8678		-35.5951	-1.19568	-8.97206		-7.63386	-6.49441	-6.99401
	-14.6828	-15.1502	-11.0161		-30.4849	-6.30634	-7.69442		-5.07848	-10.7534	-4.01274
	-13.8311	-16.4278	-11.8678		-32.1883	-4.6028	-10.2497		-4.65259	-11.1793	-8.2717
	-17.6638	-14.2985	-10.5902		-32.1883	-5.45457	-7.69442		-7.63386	-8.62389	-5.29043
	-16.3862	-20.2604	-10.1643		-34.3176	-2.89924	-7.26854		-9.76333	-9.90157	-6.56812
	-18.5155	-14.7243	-8.035		-27.9298	-4.17691	-5.56502		-5.50438	-10.7534	-5.29043
	-16.3862	-17.2795	-11.0161		-30.9107	-2.89924	-4.28737		-8.91154	-9.47568	-4.86453
	-17.2379	-15.1502	-12.2937		-30.4849	-4.17691	-9.39794		-5.93028	-13.7346	-5.71633
	-15.5345	-14.2985	-9.73847		-34.3176	-4.6028	-8.54618		-7.20796	-8.62389	-4.86453
	-17.2379	-17.2795	-12.2937		-34.3176	-4.6028	-9.39794		-7.20796	-9.04978	-4.86453
	-20.6447	-16.4278	-7.60912		-28.7815	-5.45457	-5.9909		-5.50438	-9.04978	-6.14222
	-14.6828	-13.8726	-12.7196		-30.4849	-1.19568	-6.84266		-4.22669	-8.62389	-4.01274
	-17.2379	-16.8536	-11.0161		-33.4659	-5.45457	-8.97206		-7.20796	-9.47568	-6.99401
	-15.9604	-15.576	-9.73847		-33.8917	-7.15811	-6.84266		-2.52309	-11.6051	-4.86453
	-17.2379	-14.2985	-10.1643		-32.1883	-5.45457	-9.82382		-7.63386	-8.62389	-7.8458
	-18.9413	-17.7053	-10.5902		-30.059	-2.89924	-8.54618		-8.05975	-9.04978	-6.99401
	-19.3672	-18.9829	-12.7196		-31.7625	-2.04746	-9.39794		-6.35617	-10.7534	-4.01274
	-19.793	-16.0019	-11.8678		-33.4659	-2.47335	-6.84266		-7.63386	-12.4569	-8.69759
	-17.6638	-16.4278	-13.1454		-32.6142	-4.17691	-11.1015		-7.63386	-9.04978	-5.29043
	-17.2379	-14.2985	-11.8678		-38.5761	-2.04746	-10.2497		-5.93028	-10.3275	-4.86453
	-21.0706	-13.8726	-13.5713		-32.6142	-4.6028	-10.2497		-5.07848	-10.7534	-9.12348
	-18.5155	-16.0019	-10.5902		-31.3366	-7.15811	-9.39794		-9.33743	-9.47568	-6.14222
	-16.8121	-15.1502	-12.2937		-32.1883	-3.75102	-10.2497		-8.91154	-11.1793	-7.41991
	-18.0896	-14.2985	-15.7006		-31.7625	-1.62157	-11.5273		-9.33743	-9.04978	-7.8458
	-20.2189	-14.7243	-10.1643		-33.8917	-6.30634	-8.1203		-8.91154	-13.3087	-9.54938
	-17.2379	-13.8726	-11.8678		-33.4659	-7.15811	-11.5273		-8.91154	-12.4569	-8.2717
	-18.0896	-15.576	-11.4419		-32.1883	-5.88046	-7.26854		-11.4669	-10.7534	-10.8271
	-18.0896	-15.1502	-11.0161		-37.2985	-3.75102	-8.1203		-10.6151	-11.1793	-10.8271
	-18.5155	-16.4278	-11.0161		-31.7625	-4.6028	-10.2497		-11.8928	-10.3275	-7.41991
	-17.6638	-13.8726	-11.8678		-37.2985	-5.02868	-11.5273		-10.6151	-9.47568	-6.56812
	-21.0706	-13.4468	-12.7196		-35.1693	-5.45457	-7.26854		-10.6151	-12.4569	-11.6788
	-19.3672	-18.1312	-11.0161		-32.1883	-3.75102	-8.1203		-12.3187	-9.90157	-9.54938
	-18.0896	-16.0019	-13.9971		-34.7434	-5.02868	-8.97206		-10.1892	-13.7346	-9.97527
	-22.774	-15.1502	-9.73847		-33.8917	-8.00989	-10.6756		-11.041	-11.6051	-11.2529
	-21.4964	-11.7433	-8.46087		-34.7434	-8.43577	-10.2497		-8.05975	-8.19799	-9.12348
	-17.2379	-18.9829	-11.0161		-34.3176	-8.43577	-10.2497		-11.041	-8.62389	-10.8271
	-20.6447	-13.8726	-8.46087		-32.6142	-5.45457	-9.82382		-10.6151	-8.19799	-9.97527
	-17.6638	-18.557	-11.8678		-30.9107	-4.17691	-10.2497		-12.3187	-8.19799	-12.9565
	-21.0706	-17.2795	-11.4419		-34.3176	-8.43577	-5.13914		-11.041	-7.7721	-8.69759
	-21.4964	-16.0019	-11.0161		-36.8727	-6.73223	-8.54618		-11.8928	-9.04978	-12.5306
	-19.793	-14.7243	-11.0161		-35.1693	-8.86165	-9.39794		-12.3187	-11.6051	-7.41991
	-18.5155	-15.1502	-11.0161		-33.4659	-6.30634	-8.97206		-9.33743	-11.1793	-12.1047
	-19.3672	-15.1502	-10.1643		-34.3176	-3.75102	-10.2497		-10.6151	-9.90157	-9.97527
	-21.0706	-17.2795	-9.73847		-34.3176	-2.89924	-7.26854		-13.1705	-11.1793	-12.1047
	-20.2189	-20.6863	-9.31261		-36.4468	-5.88046	-11.9532		-11.8928	-12.031	-13.3824
	-20.6447	-18.9829	-11.4419		-36.8727	-1.62157	-10.2497		-11.8928	-10.7534	-8.69759
	-21.9223	-18.1312	-11.4419		-38.5761	-6.73223	-5.9909		-11.4669	-10.7534	-11.2529
	-19.793	-19.4087	-11.0161		-34.3176	-5.45457	-9.82382		-9.33743	-11.6051	-9.54938
	-22.774	-17.7053	-11.0161		-36.021	-2.89924	-9.39794		-11.041	-14.5864	-11.6788
	-17.6638	-14.7243	-10.1643		-30.9107	-4.17691	-8.54618		-9.33743	-10.3275	-13.8083
	-23.1998	-18.1312	-11.0161		-36.8727	-1.62157	-8.97206		-11.041	-9.90157	-11.2529
	-21.4964	-14.7243	-11.4419		-34.7434	-2.89924	-8.54618		-10.6151	-9.90157	-12.9565
	-19.3672	-19.4087	-10.1643		-35.1693	-4.17691	-9.39794		-11.4669	-8.62389	-10.8271
	-19.793	-18.1312	-10.1643		-36.4468	-5.45457	-6.84266		-11.4669	-10.7534	-8.2717
	-21.4964	-18.1312	-7.60912		-35.1693	-3.75102	-11.1015		-14.0222	-11.6051	-9.97527
	-18.5155	-14.7243	-10.5902		-35.1693	-4.17691	-10.2497		-12.7446	-15.4382	-12.9565
	-19.793	-18.1312	-11.4419		-33.8917	-2.04746	-10.6756		-12.7446	-10.7534	-12.9565
	-19.793	-17.2795	-10.5902		-33.04	-2.04746	-10.2497		-12.7446	-12.031	-14.6601
	-21.0706	-19.8346	-11.0161		-32.6142	-4.6028	-8.54618		-12.3187	-12.8828	-12.5306
	-18.5155	-16.4278	-11.8678		-30.4849	-3.75102	-10.2497		-9.33743	-12.8828	-12.1047
	-20.6447	-18.1312	-13.1454		-35.5951	-7.584	-11.1015		-12.3187	-10.7534	-7.41991
	-17.6638	-17.2795	-11.0161		-38.1502	-2.47335	-9.39794		-9.33743	-9.04978	-9.97527
	-17.6638	-18.9829	-10.1643		-34.3176	-4.6028	-12.3791		-11.041	-12.8828	-10.8271
	-19.793	-18.1312	-9.31261		-36.021	-6.30634	-11.9532		-13.5963	-11.6051	-12.9565
	-19.793	-19.4087	-8.88674		-36.8727	-7.15811	-9.82382		-12.3187	-12.031	-11.2529
	-21.4964	-19.8346	-13.1454		-35.1693	-6.30634	-10.6756		-9.76333	-12.8828	-10.4012
	-18.9413	-16.0019	-11.0161		-35.5951	-5.02868	-8.54618		-12.7446	-17.1417	-9.54938
	-22.774	-19.8346	-8.46087		-38.1502	-5.45457	-9.82382		-9.76333	-15.0123	-13.8083
	-21.0706	-17.2795	-11.0161		-36.8727	-6.73223	-10.6756		-15.2999	-15.0123	-11.6788
	-18.5155	-17.2795	-9.73847		-36.021	-5.02868	-11.9532		-13.5963	-9.47568	-9.12348
	-19.3672	-15.576	-8.88674		-39.0019	-2.89924	-9.39794		-10.6151	-15.0123	-11.2529
	-16.3862	-17.7053	-10.1643		-36.021	-2.89924	-12.805		-11.8928	-14.5864	-13.3824
	-20.6447	-16.4278	-8.46087		-36.4468	-5.88046	-9.39794		-16.5776	-14.5864	-10.4012
	-17.6638	-16.0019	-8.035		-34.7434	-4.6028	-11.5273		-13.5963	-12.031	-12.1047
	-19.793	-16.0019	-10.5902		-39.8536	-1.62157	-10.6756		-12.3187	-14.1605	-12.5306
	-19.793	-16.8536	-10.1643		-35.1693	-4.17691	-9.82382		-14.874	-14.1605	-8.69759
	-21.0706	-17.2795	-13.5713		-40.2794	-5.88046	-11.1015		-11.041	-12.8828	-14.6601
	-17.2379	-18.1312	-9.31261		-37.2985	-8.00989	-11.9532		-9.76333	-15.4382	-13.3824
	-20.2189	-13.8726	-11.8678		-38.5761	-5.45457	-10.2497		-13.5963	-16.7158	-12.5306
	-19.793	-18.1312	-13.1454		-40.2794	-4.6028	-12.3791		-12.7446	-15.8641	-11.2529
	-21.9223	-16.4278	-10.5902		-37.7244	-4.6028	-11.5273		-11.4669	-12.8828	-12.9565
	-16.3862	-16.4278	-10.1643		-39.0019	-3.75102	-11.1015		-12.7446	-15.0123	-15.086
	-17.6638	-19.4087	-10.5902		-38.1502	-7.15811	-12.805		-12.7446	-17.5676	-11.6788
	-18.0896	-13.4468	-10.5902		-39.0019	-5.88046	-11.5273		-11.8928	-14.5864	-10.4012
	-18.5155	-17.2795	-11.8678		-38.1502	-2.47335	-14.5085		-10.1892	-15.0123	-13.3824
	-21.4964	-14.2985	-11.4419		-38.1502	-4.17691	-11.9532		-11.4669	-18.4194	-15.086
	-19.793	-16.8536	-10.5902		-36.021	-1.62157	-13.2308		-9.76333	-14.5864	-11.2529
	-21.0706	-17.2795	-13.5713		-38.1502	-1.62157	-12.805		-10.1892	-17.1417	-10.4012
	-21.0706	-16.4278	-11.4419		-35.5951	-8.00989	-9.39794		-9.33743	-15.0123	-18.0672
	-21.4964	-15.576	-13.1454		-38.1502	-1.19568	-14.0826		-11.041	-18.8453	-13.3824
	-18.9413	-18.1312	-11.8678		-35.1693	-0.3439	-14.9343		-11.4669	-16.7158	-15.5118
	-20.6447	-15.1502	-15.2747		-38.1502	-2.89924	-12.3791		-13.1705	-15.4382	-15.086
	-21.0706	-15.576	-13.1454		-36.4468	-5.02868	-12.3791		-11.4669	-17.1417	-12.9565
	-18.5155	-15.1502	-12.7196		-36.021	-3.75102	-10.6756		-13.5963	-19.697	-14.6601
	-22.3481	-17.2795	-10.1643		-35.5951	-5.88046	-12.3791		-11.4669	-17.5676	-18.0672
	-20.2189	-17.7053	-13.9971		-33.4659	-2.89924	-14.0826		-11.4669	-15.8641	-15.9377
	-21.9223	-16.8536	-12.7196		-38.1502	-4.17691	-14.9343		-10.6151	-17.1417	-14.6601
	-21.4964	-15.1502	-13.5713		-39.0019	-5.02868	-14.0826		-12.3187	-20.1229	-13.3824
	-17.6638	-16.0019	-14.423		-35.1693	-6.30634	-14.5085		-11.8928	-16.2899	-16.3636
	-22.3481	-15.1502	-13.9971		-36.021	-2.04746	-17.0637		-13.5963	-17.9935	-16.3636
	-21.4964	-18.557	-14.423		-33.4659	-3.32513	-10.2497		-14.0222	-15.4382	-15.9377
	-21.0706	-18.9829	-12.2937		-37.7244	-5.02868	-14.9343		-11.8928	-17.5676	-17.2154
	-21.9223	-18.557	-14.8489		-39.4278	-1.62157	-11.5273		-17.8552	-20.9747	-16.7895
	-19.793	-18.1312	-16.1265		-38.5761	-4.17691	-13.2308		-10.6151	-19.2712	-15.086
	-21.9223	-20.2604	-11.8678		-35.1693	-2.89924	-13.2308		-14.0222	-17.5676	-15.086
	-22.774	-20.6863	-13.5713		-33.04	-1.19568	-16.212		-12.7446	-19.2712	-18.493
	-21.9223	-19.8346	-10.1643		-35.5951	-3.75102	-13.6567		-13.1705	-18.4194	-21.0484
	-18.0896	-20.6863	-11.0161		-38.5761	-0.3439	-11.1015		-14.4481	-17.9935	-15.5118
	-16.8121	-20.2604	-15.2747		-39.0019	-4.17691	-14.9343		-14.0222	-18.8453	-18.493
	-18.5155	-20.2604	-12.7196		-38.1502	-3.32513	-14.5085		-15.7258	-19.697	-17.2154
	-22.774	-16.4278	-13.9971		-34.3176	-4.6028	-12.3791		-13.1705	-21.4006	-15.5118
	-23.1998	-21.9638	-14.8489		-31.7625	-3.32513	-12.805		-9.33743	-20.5488	-17.6413
	-22.774	-19.8346	-11.4419		-34.3176	-2.04746	-14.5085		-13.5963	-19.2712	-17.6413
	-25.3291	-19.4087	-13.5713		-39.0019	-3.32513	-13.6567		-11.041	-20.1229	-14.6601
	-20.6447	-19.8346	-16.1265		-39.0019	-2.04746	-15.3602		-12.7446	-18.8453	-18.0672
	-22.774	-21.9638	-12.2937		-36.8727	-0.3439	-12.3791		-14.0222	-20.1229	-14.2342
	-20.6447	-22.8155	-13.5713		-36.4468	-3.32513	-14.5085		-14.874	-20.5488	-15.9377
	-21.0706	-19.4087	-13.5713		-35.1693	-6.73223	-11.9532		-17.0035	-20.5488	-15.086
	-21.0706	-20.2604	-10.1643		-38.1502	-0.3439	-12.3791		-13.5963	-20.5488	-15.9377
	-22.3481	-20.2604	-11.8678		-36.021	-0.769791	-11.1015		-12.3187	-23.1041	-15.9377
	-23.1998	-21.538	-12.2937		-38.5761	-7.584	-11.1015		-15.2999	-24.3818	-16.3636
	-21.9223	-21.9638	-15.2747		-36.021	-5.02868	-11.1015		-14.4481	-19.697	-18.0672
	-20.6447	-21.538	-17.8299		-38.1502	-3.75102	-11.5273		-13.5963	-20.5488	-19.3448
	-22.3481	-21.9638	-14.423		-36.8727	-2.04746	-11.9532		-11.041	-20.1229	-15.5118
	-22.3481	-22.8155	-15.7006		-37.2985	0.0819915	-10.6756		-15.2999	-20.9747	-18.0672
	-22.3481	-19.4087	-13.5713		-36.021	-1.19568	-13.2308		-11.041	-22.2524	-18.9189
	-26.1807	-21.9638	-13.9971		-36.8727	-4.17691	-11.9532		-12.3187	-23.53	-16.7895
	-23.1998	-22.3897	-13.5713		-36.4468	-2.89924	-11.5273		-14.4481	-23.53	-18.493
	-22.3481	-19.4087	-13.1454		-37.7244	-3.32513	-13.2308		-14.874	-20.5488	-16.7895
	-24.0515	-20.2604	-15.7006		-37.2985	-5.02868	-10.2497		-16.1517	-18.4194	-15.9377
	-24.4774	-16.0019	-13.9971		-38.1502	-1.62157	-13.6567		-15.2999	-22.6782	-18.493
	-23.6257	-18.9829	-15.7006		-38.1502	-4.17691	-10.2497		-13.5963	-21.4006	-17.6413
	-20.6447	-19.8346	-14.8489		-37.2985	-2.04746	-9.82382		-15.2999	-23.9559	-18.9189
	-21.0706	-18.1312	-16.1265		-32.6142	-5.02868	-9.82382		-13.5963	-23.1041	-18.9189
	-22.774	-20.6863	-14.423		-35.1693	-2.04746	-11.1015		-16.1517	-20.5488	-16.3636
	-21.0706	-18.557	-16.1265		-34.3176	-4.17691	-11.9532		-15.7258	-27.3629	-19.7707
	-24.9032	-19.8346	-14.423		-38.5761	-4.17691	-11.1015		-15.7258	-21.8265	-17.2154
	-25.3291	-18.9829	-14.423		-37.7244	-2.04746	-15.3602		-17.4293	-20.9747	-18.0672
	-23.6257	-17.7053	-18.2558		-34.7434	-2.89924	-9.39794		-18.2811	-22.6782	-19.3448
	-21.4964	-18.557	-17.4041		-35.5951	-2.89924	-9.39794		-19.9846	-23.9559	-23.1778
	-22.774	-18.9829	-13.5713		-36.8727	-2.04746	-15.3602		-18.2811	-24.8077	-19.3448
	-21.0706	-18.557	-17.4041		-34.3176	-0.769791	-11.1015		-18.2811	-22.6782	-18.0672
	-19.3672	-18.1312	-16.1265		-35.1693	-1.19568	-13.2308		-19.1329	-23.53	-22.326
	-18.0896	-18.9829	-17.4041		-33.4659	-0.3439	-11.5273		-17.4293	-21.4006	-17.6413
	-27.4583	-20.6863	-17.4041		-36.021	-1.62157	-12.3791		-16.1517	-24.8077	-21.9001
	-18.5155	-17.7053	-18.6816		-34.7434	-2.89924	-11.1015		-17.0035	-23.1041	-18.0672
	-23.1998	-18.9829	-17.8299		-36.021	-2.04746	-13.2308		-16.1517	-23.9559	-20.6225
	-23.6257	-20.2604	-18.6816		-34.7434	0.0819915	-12.805		-21.6882	-25.6594	-20.1966
	-21.9223	-18.557	-15.7006		-35.1693	-0.3439	-12.3791		-18.2811	-21.8265	-21.9001
	-20.6447	-23.2414	-17.8299		-31.3366	-1.62157	-11.5273		-19.1329	-24.3818	-22.7519
	-22.3481	-20.2604	-18.6816		-36.021	-1.62157	-12.805		-19.5588	-20.1229	-16.7895
	-21.4964	-22.8155	-20.811		-36.4468	-1.19568	-8.1203		-18.2811	-23.53	-17.6413
	-20.2189	-16.4278	-18.6816		-34.3176	0.933775	-11.5273		-19.9846	-24.3818	-18.493
	-25.3291	-17.2795	-15.7006		-36.021	0.0819915	-11.5273		-19.9846	-20.9747	-22.326
	-23.6257	-18.1312	-19.1075		-36.4468	-0.769791	-12.805		-19.5588	-24.3818	-21.9001
	-21.0706	-18.9829	-17.8299		-35.5951	0.507883	-8.1203		-15.7258	-22.2524	-20.6225
	-23.6257	-18.9829	-20.811		-37.7244	-2.89924	-12.3791		-17.0035	-22.2524	-20.6225
	-21.4964	-18.9829	-17.8299		-36.8727	-2.89924	-12.805		-21.6882	-20.1229	-17.6413
	-21.4964	-18.1312	-19.1075		-36.8727	-1.19568	-13.2308		-22.5399	-20.9747	-21.9001
	-22.3481	-17.7053	-18.6816		-34.3176	-1.62157	-11.5273		-20.4105	-18.4194	-21.0484
	-21.0706	-18.557	-17.8299		-36.8727	2.63735	-11.1015		-22.5399	-23.1041	-23.1778
	-25.3291	-21.1121	-19.1075		-34.7434	0.0819915	-15.3602		-19.1329	-17.5676	-19.7707
	-21.0706	-19.8346	-18.6816		-39.4278	-1.62157	-13.2308		-19.9846	-23.1041	-19.7707
	-23.6257	-18.557	-18.2558		-34.7434	-1.19568	-13.2308		-19.9846	-21.8265	-18.0672
	-27.0324	-18.9829	-20.3851		-38.1502	0.0819915	-10.6756		-18.707	-23.1041	-22.7519
	-22.774	-16.0019	-18.2558		-34.3176	0.0819915	-12.3791		-18.2811	-21.4006	-19.7707
	-23.6257	-16.4278	-19.1075		-35.1693	-2.89924	-9.39794		-19.9846	-25.2335	-22.7519
	-25.3291	-16.8536	-16.9782		-36.8727	0.0819915	-12.3791		-22.5399	-24.3818	-22.7519
	-23.6257	-21.1121	-21.6627		-32.6142	-2.47335	-9.39794		-15.7258	-24.3818	-19.7707
	-21.9223	-22.3897	-17.8299		-33.8917	-0.769791	-12.805		-19.5588	-26.0853	-21.4742
	-27.0324	-18.1312	-20.3851		-34.3176	-1.62157	-13.6567		-22.1141	-25.6594	-24.4554
	-28.31	-19.4087	-16.1265		-34.3176	-2.47335	-12.805		-17.4293	-24.3818	-22.326
	-25.3291	-20.2604	-20.3851		-35.5951	-2.47335	-10.6756		-19.5588	-24.8077	-22.326
	-24.4774	-18.9829	-19.5334		-36.4468	-1.19568	-12.805		-17.8552	-24.3818	-21.4742
	-27.4583	-18.557	-18.2558		-36.021	-2.04746	-10.6756		-19.1329	-25.6594	-22.326
	-28.31	-18.1312	-16.1265		-33.4659	0.507883	-13.6567		-18.2811	-24.3818	-21.9001
	-24.9032	-18.557	-16.5523		-39.0019	-3.32513	-9.82382		-20.8364	-27.7888	-23.1778
	-21.9223	-19.4087	-17.8299		-34.3176	0.507883	-11.1015		-21.6882	-26.0853	-22.326
	-25.3291	-21.538	-19.9592		-39.8536	-2.89924	-9.39794		-22.5399	-23.9559	-21.4742
	-22.3481	-21.9638	-18.2558		-35.1693	-2.47335	-11.9532		-18.707	-28.2147	-22.326
	-23.6257	-18.9829	-19.9592		-36.8727	-2.47335	-13.2308		-21.6882	-26.0853	-20.6225
	-23.6257	-16.8536	-15.7006		-33.8917	-5.02868	-9.82382		-19.5588	-29.4923	-21.0484
	-26.1807	-14.2985	-18.2558		-37.7244	-3.32513	-8.97206		-17.0035	-27.7888	-24.8813
	-24.9032	-19.4087	-18.2558		-36.021	-6.73223	-11.9532		-20.8364	-26.9371	-21.9001
	-24.4774	-18.1312	-17.4041		-35.5951	-6.30634	-10.6756		-21.2623	-23.1041	-21.4742
	-24.9032	-16.8536	-15.7006		-34.3176	-2.47335	-6.41678		-18.2811	-23.53	-24.8813
	-24.9032	-19.8346	-18.2558		-36.4468	-5.45457	-9.39794		-19.9846	-23.53	-18.493
	-22.3481	-16.4278	-15.2747		-37.2985	-3.32513	-8.1203		-19.9846	-26.0853	-24.8813
	-26.1807	-18.9829	-18.2558		-33.8917	-3.75102	-11.5273		-17.8552	-25.6594	-21.9001
	-24.4774	-21.9638	-17.4041		-33.04	-0.769791	-9.39794		-17.8552	-24.3818	-25.3072
	-23.6257	-20.6863	-18.2558		-33.04	-2.89924	-4.71325		-19.1329	-26.0853	-21.4742
	-25.7549	-19.4087	-16.1265		-33.4659	-3.75102	-10.2497		-21.2623	-25.6594	-22.7519
	-26.1807	-19.8346	-15.7006		-34.7434	-4.6028	-10.2497		-21.6882	-28.6406	-22.326
	-27.0324	-18.1312	-16.5523		-35.5951	-0.769791	-11.5273		-19.5588	-26.0853	-20.6225
	-24.4774	-23.2414	-19.1075		-33.8917	-4.6028	-5.56502		-21.6882	-27.3629	-21.0484
	-26.1807	-19.8346	-18.2558		-36.021	-2.04746	-7.69442		-18.707	-26.0853	-21.9001
	-18.9413	-19.4087	-16.5523		-35.1693	-2.89924	-10.6756		-24.6694	-27.7888	-22.7519
	-23.6257	-20.6863	-20.3851		-34.7434	-0.769791	-10.2497		-18.2811	-29.4923	-23.1778
	-22.774	-20.2604	-17.4041		-37.7244	-2.89924	-10.2497		-20.4105	-26.5112	-24.0295
	-24.4774	-21.538	-21.6627		-37.2985	-2.04746	-8.97206		-17.4293	-32.0476	-23.6036
	-22.774	-18.557	-19.5334		-32.6142	-2.47335	-4.71325		-22.1141	-27.7888	-21.9001
	-26.1807	-20.2604	-16.9782		-34.3176	-4.6028	-6.84266		-21.6882	-27.7888	-23.6036
	-26.6066	-20.2604	-19.5334		-36.4468	-1.19568	-7.26854		-19.9846	-30.3441	-23.1778
	-24.4774	-21.538	-18.6816		-32.6142	-2.04746	-7.26854		-20.8364	-27.3629	-24.4554
	-22.774	-20.2604	-17.8299		-39.4278	-5.02868	-7.26854		-20.8364	-31.1958	-24.8813
	-25.7549	-20.6863	-19.1075		-33.4659	-1.19568	-7.26854		-19.9846	-29.9182	-21.9001
	-24.9032	-18.557	-20.811		-36.8727	-0.769791	-8.54618		-20.8364	-28.2147	-24.4554
	-26.1807	-21.9638	-19.1075		-37.2985	0.0819915	-5.9909		-21.6882	-27.3629	-21.9001
	-24.4774	-17.2795	-21.6627		-33.04	-2.47335	-6.84266		-22.1141	-26.5112	-21.4742
	-24.9032	-18.9829	-21.2368		-36.021	-5.02868	-8.54618		-22.9658	-26.5112	-24.8813
	-23.6257	-21.538	-16.9782		-30.9107	-5.88046	-6.41678		-24.2435	-29.9182	-27.0107
	-24.9032	-17.7053	-18.2558		-37.2985	0.507883	-6.41678		-20.4105	-28.6406	-25.3072
	-22.774	-18.1312	-21.2368		-34.7434	-2.04746	-8.1203		-19.1329	-27.3629	-23.6036
	-22.774	-16.0019	-17.4041		-37.7244	-4.17691	-7.69442		-24.2435	-28.6406	-26.5848
	-25.3291	-18.1312	-20.3851		-38.5761	-0.3439	-7.69442		-23.8176	-29.0664	-26.5848
	-24.4774	-15.576	-17.4041		-39.0019	-2.04746	-6.84266		-21.2623	-28.6406	-28.7142
	-25.7549	-16.8536	-16.9782		-39.8536	-3.32513	-11.1015		-21.6882	-26.5112	-25.3072
	-24.4774	-16.4278	-18.2558		-35.5951	-3.75102	-7.69442		-21.6882	-26.5112	-26.1589
	-26.6066	-17.2795	-19.1075		-36.4468	-6.73223	-12.3791		-22.1141	-28.2147	-21.9001
	-24.4774	-20.6863	-18.2558		-37.7244	-3.32513	-8.97206		-25.0952	-27.7888	-22.7519
	-25.7549	-21.1121	-20.3851		-37.2985	-2.04746	-9.39794		-23.3917	-28.2147	-25.733
	-26.1807	-15.1502	-22.9402		-34.3176	-3.75102	-8.97206		-23.8176	-28.2147	-24.0295
	-24.9032	-21.1121	-20.811		-39.8536	-2.47335	-11.5273		-22.9658	-31.1958	-27.8624
	-27.8841	-16.8536	-19.5334		-39.8536	-0.3439	-8.97206		-25.947	-29.0664	-27.4366
	-26.1807	-19.8346	-19.5334		-35.5951	-2.89924	-4.71325		-24.2435	-28.2147	-25.733
	-25.3291	-19.4087	-22.0885		-38.5761	-1.62157	-9.82382		-23.3917	-26.9371	-26.1589
	-24.9032	-16.0019	-19.5334		-39.4278	-2.04746	-10.6756		-26.3729	-26.0853	-28.7142
	-25.3291	-16.0019	-22.0885		-38.5761	-2.47335	-11.1015		-22.5399	-27.3629	-27.0107
	-25.3291	-18.557	-16.9782		-37.7244	-7.15811	-9.82382		-22.1141	-26.5112	-25.3072
	-26.1807	-21.1121	-18.2558		-39.8536	-5.88046	-10.6756		-22.1141	-29.4923	-27.0107
	-26.1807	-16.8536	-22.5144		-41.557	-5.45457	-7.69442		-25.0952	-25.6594	-26.5848
	-29.1617	-18.1312	-18.2558		-36.8727	-4.6028	-7.69442		-22.9658	-28.2147	-25.733
	-25.3291	-17.2795	-22.5144		-39.0019	-7.15811	-7.26854		-26.3729	-28.6406	-26.1589
	-24.4774	-20.2604	-20.811		-37.2985	-2.89924	-7.26854		-23.3917	-29.0664	-24.8813
	-25.7549	-18.557	-20.3851		-40.2794	-3.32513	-12.805		-19.9846	-26.5112	-26.1589
	-26.6066	-21.538	-19.1075		-38.5761	-5.88046	-8.97206		-25.0952	-26.9371	-24.8813
	-27.0324	-20.2604	-16.9782		-38.1502	-4.6028	-7.69442		-25.0952	-28.2147	-24.0295
	-24.0515	-18.557	-19.9592		-39.0019	-3.32513	-10.2497		-24.6694	-27.7888	-25.733
	-27.8841	-17.7053	-19.5334		-40.7053	-2.89924	-12.805		-26.7987	-28.2147	-25.733
	-28.7358	-17.2795	-19.5334		-39.8536	-2.89924	-10.2497		-21.2623	-30.3441	-25.733
	-27.8841	-21.9638	-22.0885		-40.7053	-3.75102	-8.54618		-21.2623	-27.7888	-25.733
	-29.1617	-19.8346	-21.2368		-41.1311	-4.6028	-10.2497		-26.7987	-26.9371	-27.0107
	-25.7549	-18.1312	-18.6816		-39.0019	-3.32513	-8.97206		-25.947	-25.6594	-27.8624
	-25.7549	-18.9829	-20.3851		-39.4278	-3.32513	-10.2497		-24.2435	-25.6594	-22.326
	-24.9032	-16.8536	-18.6816		-33.4659	-3.32513	-9.82382		-22.9658	-25.6594	-22.326
	-25.3291	-18.557	-17.8299		-39.0019	-4.17691	-9.39794		-23.3917	-30.77	-23.6036
	-25.7549	-18.1312	-20.3851		-38.1502	-5.88046	-6.84266		-24.2435	-26.5112	-25.3072
	-22.3481	-18.557	-19.1075		-39.0019	-2.89924	-7.69442		-24.2435	-27.3629	-25.733
	-26.1807	-18.1312	-14.423		-37.2985	-4.17691	-6.41678		-23.8176	-24.8077	-27.8624
	-26.1807	-15.1502	-17.4041		-39.8536	-2.04746	-3.86149		-25.0952	-26.9371	-25.733
	-26.6066	-16.8536	-18.2558		-38.5761	-0.769791	-5.56502		-25.5211	-28.2147	-24.4554
	-30.865	-21.538	-19.9592		-38.5761	-4.6028	-5.9909		-21.2623	-29.4923	-23.6036
	-30.865	-18.557	-17.4041		-38.1502	-3.75102	-3.4356		-24.2435	-26.5112	-24.4554
	-30.4392	-18.557	-17.8299		-37.2985	-3.32513	-4.71325		-21.2623	-27.7888	-29.5659
	-26.6066	-20.6863	-18.2558		-38.1502	-6.73223	-7.69442		-25.947	-29.0664	-28.7142
	-30.865	-18.9829	-19.9592		-41.9828	-4.17691	-6.41678		-21.2623	-27.3629	-26.5848
	-30.0133	-16.4278	-19.9592		-40.2794	-2.89924	-5.13914		-20.8364	-27.3629	-27.4366
	-30.0133	-20.2604	-19.1075		-38.1502	-4.6028	-5.13914		-23.3917	-27.7888	-25.3072
	-30.0133	-23.2414	-18.2558		-40.7053	-5.02868	-5.56502		-24.6694	-25.2335	-27.0107
	-29.5875	-19.4087	-17.8299		-37.2985	-4.17691	-4.71325		-23.8176	-28.2147	-26.5848
	-30.0133	-18.9829	-19.9592		-38.5761	-2.04746	-5.9909		-21.2623	-27.3629	-28.2883
	-32.1425	-18.557	-19.9592		-40.2794	-3.75102	-8.54618		-24.6694	-27.7888	-24.0295
	-28.31	-18.9829	-16.1265		-39.8536	-5.02868	-6.84266		-24.6694	-28.2147	-24.0295
	-31.7167	-18.1312	-18.2558		-41.1311	-5.88046	-7.69442		-24.6694	-27.3629	-26.1589
	-29.1617	-17.7053	-20.811		-39.8536	2.21145	-7.26854		-22.9658	-30.77	-26.1589
	-31.7167	-20.2604	-19.5334		-40.2794	-1.62157	-8.54618		-23.3917	-30.3441	-29.1401
	-30.4392	-18.1312	-19.1075		-41.557	-2.04746	-6.84266		-22.1141	-28.6406	-24.4554
	-32.9942	-17.7053	-17.8299		-42.4087	-3.75102	-7.69442		-25.947	-26.5112	-27.4366
	-29.1617	-18.1312	-21.6627		-41.557	-3.32513	-7.26854		-22.5399	-32.8993	-25.733
	-30.0133	-18.1312	-20.811		-40.2794	-2.47335	-3.4356		-22.9658	-26.9371	-26.5848
	-33.4201	-20.6863	-18.2558		-42.8345	-6.73223	-6.84266		-26.3729	-26.5112	-26.5848
	-32.1425	-17.7053	-21.6627		-39.8536	-3.32513	-5.56502		-25.0952	-31.1958	-26.5848
	-31.2909	-21.1121	-18.6816		-43.2604	-5.88046	-4.28737		-24.6694	-29.9182	-24.8813
	-30.4392	-21.538	-23.792		-37.7244	-3.75102	-2.15795		-24.2435	-31.6217	-24.4554
	-32.9942	-17.7053	-19.9592		-37.7244	-4.6028	-4.71325		-25.5211	-30.77	-27.0107
	-30.0133	-18.9829	-22.0885		-39.8536	-2.89924	-4.28737		-26.3729	-26.9371	-29.1401
	-31.2909	-18.9829	-20.811		-38.1502	-4.6028	-4.71325		-25.0952	-26.0853	-28.2883
	-30.4392	-21.538	-22.5144		-39.8536	-5.45457	-2.58384		-22.9658	-27.3629	-27.4366
	-31.7167	-21.1121	-21.2368		-39.0019	-3.32513	-1.30618		-23.3917	-26.9371	-25.3072
	-32.9942	-16.8536	-22.0885		-39.0019	-2.47335	-4.71325		-28.5023	-30.77	-24.4554
	-32.5684	-19.4087	-19.5334		-41.557	-6.73223	-4.71325		-25.0952	-29.0664	-24.4554
	-35.5493	-19.8346	-16.5523		-45.8154	-5.45457	-1.30618		-25.0952	-28.2147	-27.0107
	-34.6976	-18.9829	-22.0885		-36.4468	-4.17691	-4.71325		-24.6694	-28.6406	-24.8813
	-31.7167	-18.9829	-19.1075		-36.8727	-7.584	-2.15795		-28.0764	-26.5112	-28.2883
	-32.1425	-17.7053	-22.5144		-41.557	-2.89924	-2.58384		-26.3729	-31.1958	-26.5848
	-33.4201	-20.2604	-20.811		-41.9828	-5.45457	-3.86149		-25.947	-29.0664	-28.2883
	-30.865	-20.2604	-23.792		-39.4278	-2.89924	-5.9909		-25.947	-28.6406	-27.4366
	-33.4201	-21.538	-21.6627		-36.021	-3.32513	-3.86149		-28.5023	-30.3441	-27.8624
	-32.1425	-19.8346	-22.9402		-40.7053	-5.02868	-3.4356		-28.5023	-29.9182	-31.2694
	-34.2717	-21.538	-18.6816		-38.5761	-4.17691	-5.9909		-27.2246	-30.77	-31.2694
	-35.1234	-20.2604	-22.0885		-39.0019	-2.89924	-4.71325		-28.0764	-30.3441	-27.8624
	-35.1234	-17.7053	-23.3661		-36.021	-2.47335	-4.28737		-26.7987	-29.0664	-27.8624
	-32.9942	-18.9829	-22.9402		-40.2794	-3.32513	-5.56502		-27.6505	-32.0476	-28.7142
	-34.6976	-21.9638	-22.0885		-38.1502	-3.75102	-5.56502		-30.2058	-29.4923	-31.6953
	-32.5684	-19.4087	-24.2178		-39.0019	-5.45457	-6.84266		-28.0764	-28.6406	-27.4366
	-32.5684	-18.1312	-18.2558		-38.5761	-2.04746	-5.9909		-30.6316	-29.4923	-30.8436
	-35.1234	-22.3897	-20.811		-38.1502	-4.6028	-8.54618		-26.3729	-29.9182	-29.1401
	-33.4201	-20.2604	-20.3851		-40.2794	-3.32513	-8.97206		-28.5023	-28.6406	-29.9918
	-35.5493	-21.9638	-20.811		-40.2794	-6.30634	-4.28737		-30.6316	-35.4546	-29.5659
	-32.5684	-21.538	-25.4954		-40.2794	-3.32513	-8.1203		-28.9281	-31.1958	-31.2694
	-35.9751	-21.538	-22.9402		-42.4087	-7.584	-5.13914		-27.6505	-30.77	-29.9918
	-33.4201	-22.8155	-21.2368		-39.8536	-3.32513	-9.39794		-28.9281	-31.1958	-28.2883
	-35.9751	-22.3897	-23.3661		-40.2794	-5.88046	-5.56502		-25.947	-31.6217	-29.5659
	-33.8459	-21.9638	-25.0695		-39.4278	-4.6028	-5.56502		-28.9281	-29.9182	-30.4177
	-37.2526	-20.6863	-23.792		-41.9828	-6.30634	-6.41678		-29.354	-35.4546	-30.4177
	-34.2717	-18.1312	-20.3851		-41.1311	-5.45457	-3.4356		-29.354	-32.8993	-27.8624
	-37.2526	-19.8346	-23.792		-38.5761	-2.47335	-7.26854		-32.3351	-31.6217	-33.3988
	-38.1043	-22.3897	-22.9402		-40.2794	-2.04746	-8.97206		-29.354	-33.3252	-27.4366
	-36.4009	-23.2414	-25.4954		-43.6862	-7.15811	-11.1015		-27.2246	-32.8993	-28.7142
	-37.6784	-24.9448	-22.9402		-42.8345	-4.6028	-5.9909		-28.9281	-32.8993	-32.9729
	-37.6784	-23.6672	-26.3471		-41.557	-4.17691	-6.41678		-31.4834	-31.6217	-30.4177
	-35.5493	-24.0931	-23.3661		-42.8345	-3.32513	-7.26854		-29.7799	-33.7511	-33.8247
	-39.8076	-19.4087	-24.6437		-41.557	-4.17691	-8.1203		-32.761	-37.5839	-31.2694
	-37.2526	-22.8155	-25.9212		-42.8345	-6.30634	-7.69442		-30.2058	-32.0476	-31.2694
	-38.1043	-22.8155	-25.9212		-43.2604	-4.6028	-5.9909		-28.5023	-32.8993	-30.4177
	-40.2335	-20.2604	-23.792		-42.8345	-2.89924	-5.56502		-31.4834	-32.0476	-29.1401
	-40.2335	-21.538	-23.3661		-44.9637	-6.30634	-7.69442		-30.2058	-32.8993	-29.1401
	-41.0851	-19.8346	-23.792		-41.9828	-7.584	-7.69442		-29.7799	-32.0476	-31.6953
	-41.0851	-24.0931	-23.3661		-45.3896	-4.17691	-8.54618		-30.6316	-32.4735	-32.1212
	-37.6784	-18.1312	-24.6437		-42.4087	-5.45457	-9.82382		-30.6316	-31.6217	-27.8624
	-40.6593	-19.8346	-23.3661		-46.6671	-4.6028	-7.69442		-30.6316	-31.6217	-28.7142
	-35.1234	-21.1121	-24.6437		-43.2604	-2.89924	-7.69442		-29.354	-33.7511	-30.4177
	-38.5301	-20.2604	-25.0695		-41.1311	-2.89924	-8.97206		-33.6128	-30.3441	-32.5471
	-40.6593	-23.6672	-25.4954		-48.3704	-5.45457	-8.97206		-31.4834	-32.0476	-32.1212
	-39.8076	-24.9448	-24.6437		-45.8154	-3.32513	-8.54618		-28.0764	-35.4546	-30.8436
	-39.3818	-18.557	-25.0695		-43.6862	-5.45457	-8.97206		-34.8904	-32.8993	-32.9729
	-42.3626	-20.2604	-27.6247		-45.8154	-7.584	-8.54618		-32.3351	-36.7322	-27.8624
	-39.3818	-20.6863	-28.0505		-49.648	-4.6028	-11.5273		-32.3351	-32.0476	-31.6953
	-40.2335	-22.3897	-26.773		-46.2412	-4.17691	-7.26854		-30.6316	-32.4735	-29.9918
	-40.6593	-19.8346	-25.0695		-43.2604	-8.00989	-9.82382		-31.9093	-35.4546	-30.8436
	-43.6401	-24.0931	-27.1988		-44.5379	-6.73223	-9.82382		-34.8904	-35.8805	-32.5471
	-40.6593	-22.3897	-25.4954		-46.6671	-5.45457	-9.39794		-35.7421	-34.177	-29.9918
	-41.0851	-21.9638	-27.1988		-44.9637	-4.6028	-8.97206		-33.1869	-33.7511	-27.0107
	-37.2526	-25.7965	-27.1988		-45.3896	-5.88046	-7.69442		-30.6316	-36.7322	-31.6953
	-41.0851	-24.0931	-27.1988		-46.6671	-2.89924	-8.97206		-30.2058	-35.4546	-31.6953
	-39.8076	-23.2414	-28.0505		-44.5379	-2.04746	-7.69442		-34.4645	-33.3252	-32.1212
	-41.0851	-20.6863	-23.3661		-44.5379	-5.02868	-5.56502		-31.9093	-32.0476	-30.4177
	-42.7884	-24.0931	-29.7539		-47.0929	-5.45457	-8.54618		-33.6128	-34.177	-32.5471
	-38.9559	-22.8155	-28.9022		-45.8154	-3.32513	-5.9909		-31.0575	-33.7511	-32.9729
	-45.3434	-21.1121	-28.9022		-44.9637	-2.89924	-8.97206		-34.8904	-32.4735	-32.5471
	-41.511	-19.4087	-31.4573		-45.8154	-1.19568	-8.54618		-34.4645	-33.7511	-30.8436
	-43.6401	-23.2414	-29.7539		-44.9637	-2.04746	-6.41678		-34.4645	-34.177	-32.9729
	-43.6401	-22.3897	-30.1798		-47.0929	-3.75102	-8.54618		-34.4645	-33.3252	-33.3988
	-42.3626	-20.6863	-26.773		-48.7963	0.933775	-5.56502		-33.1869	-32.8993	-28.2883
	-39.3818	-23.2414	-25.0695		-44.5379	-2.89924	-7.69442		-35.3162	-35.8805	-30.4177
	-41.511	-22.8155	-28.0505		-45.8154	-3.75102	-8.54618		-30.2058	-36.7322	-33.3988
	-43.2143	-19.8346	-29.3281		-46.2412	-2.47335	-10.6756		-34.8904	-37.1581	-32.5471
	-44.0659	-23.2414	-30.1798		-45.8154	-2.04746	-5.56502		-34.8904	-33.3252	-34.2506
	-41.511	-22.3897	-28.4764		-49.648	-2.89924	-7.26854		-32.3351	-35.0287	-33.8247
	-40.6593	-23.2414	-29.7539		-46.2412	-5.02868	-7.69442		-34.8904	-35.0287	-32.9729
	-41.511	-22.3897	-26.773		-44.9637	-4.17691	-7.69442		-32.3351	-35.4546	-32.9729
	-41.511	-24.5189	-27.6247		-48.7963	-6.30634	-8.54618		-35.7421	-35.4546	-32.9729
	-40.6593	-24.0931	-28.9022		-45.8154	-4.6028	-9.39794		-34.0386	-32.8993	-35.1023
	-41.511	-24.0931	-29.7539		-45.3896	-5.02868	-9.82382		-33.6128	-34.6028	-32.1212
	-40.6593	-22.8155	-29.3281		-45.8154	-5.88046	-8.54618		-33.1869	-37.5839	-32.1212
	-42.3626	-24.9448	-30.6056		-48.7963	-5.02868	-11.1015		-32.3351	-35.0287	-33.8247
	-44.0659	-25.3706	-26.3471		-49.648	-4.6028	-8.54618		-35.3162	-36.7322	-34.2506
	-41.0851	-25.7965	-28.0505		-46.2412	-2.89924	-9.82382		-35.3162	-36.3063	-33.3988
	-44.9176	-24.0931	-29.3281		-44.9637	-2.47335	-7.26854		-34.4645	-35.4546	-36.3799
	-42.3626	-25.7965	-31.4573		-47.0929	-1.19568	-7.69442		-34.4645	-35.0287	-32.5471
	-43.2143	-22.3897	-29.7539		-46.6671	-6.73223	-5.56502		-33.1869	-31.6217	-32.5471
	-39.8076	-26.6482	-28.4764		-46.6671	-3.75102	-10.6756		-35.3162	-38.4357	-35.1023
	-42.3626	-27.4999	-25.4954		-46.2412	-1.19568	-11.1015		-37.0197	-37.5839	-32.1212
	-41.0851	-23.6672	-28.0505		-47.0929	-1.19568	-6.84266		-35.7421	-33.7511	-36.8058
	-38.1043	-23.6672	-28.0505		-49.2221	0.0819915	-9.82382		-34.0386	-36.3063	-31.6953
	-39.3818	-26.6482	-30.6056		-47.5188	-2.47335	-7.26854		-35.3162	-35.0287	-34.2506
	-41.511	-26.6482	-29.7539		-47.9446	0.507883	-8.54618		-37.0197	-33.7511	-32.9729
	-38.5301	-24.0931	-26.773		-45.3896	-0.3439	-5.9909		-36.168	-34.6028	-34.2506
	-42.3626	-26.6482	-32.309		-48.7963	-2.04746	-6.84266		-34.0386	-34.6028	-35.954
	-41.0851	-22.8155	-27.6247		-48.3704	-5.02868	-9.82382		-31.9093	-35.8805	-33.8247
	-42.7884	-27.4999	-31.8832		-47.0929	-1.19568	-11.1015		-35.7421	-33.7511	-34.2506
	-42.7884	-23.6672	-30.1798		-45.3896	-2.89924	-8.54618		-35.3162	-34.6028	-37.2316
	-42.7884	-26.6482	-34.8641		-48.7963	-1.62157	-11.1015		-35.7421	-33.3252	-33.8247
	-41.0851	-25.7965	-29.7539		-45.3896	2.21145	-8.97206		-37.4456	-36.3063	-38.9351
	-40.6593	-26.2223	-31.4573		-47.5188	-3.32513	-7.26854		-33.1869	-35.8805	-39.7869
	-44.9176	-26.6482	-31.0315		-47.0929	-4.6028	-6.84266		-40.0008	-35.4546	-38.9351
	-42.7884	-22.8155	-29.3281		-47.0929	-2.47335	-7.26854		-38.2973	-35.4546	-36.8058
	-37.2526	-25.7965	-29.7539		-48.7963	-4.17691	-9.82382		-37.0197	-35.0287	-36.3799
	-41.0851	-29.2032	-31.4573		-49.2221	-3.32513	-8.97206		-37.8715	-33.3252	-37.6575
	-41.0851	-23.6672	-32.7349		-47.9446	-2.04746	-8.54618		-37.8715	-34.6028	-40.2127
	-39.3818	-28.7774	-30.1798		-47.9446	-2.47335	-6.84266		-36.168	-34.6028	-35.1023
	-44.0659	-28.3516	-32.7349		-48.3704	-3.75102	-5.56502		-37.0197	-34.6028	-38.9351
	-42.7884	-23.2414	-30.6056		-48.3704	-2.04746	-6.84266		-37.8715	-35.0287	-39.361
	-43.6401	-26.6482	-29.3281		-46.2412	-3.75102	-9.82382		-40.0008	-37.5839	-38.9351
	-41.9368	-24.0931	-30.6056		-45.8154	-2.04746	-5.13914		-39.5749	-35.8805	-37.2316
	-41.0851	-27.074	-29.7539		-48.7963	-0.769791	-7.26854		-37.4456	-38.0098	-37.6575
	-41.511	-28.3516	-26.3471		-48.3704	-1.19568	-12.805		-39.1491	-39.2874	-37.6575
	-42.3626	-29.6291	-31.8832		-48.3704	0.933775	-9.39794		-40.0008	-36.3063	-39.361
	-41.511	-27.074	-31.0315		-53.4805	-2.47335	-8.97206		-41.2784	-39.2874	-36.8058
	-41.9368	-29.6291	-31.4573		-52.6288	-0.769791	-6.84266		-38.2973	-36.7322	-34.6764
	-43.2143	-29.6291	-33.5866		-50.4996	1.35967	-10.6756		-39.5749	-38.0098	-37.2316
	-45.3434	-28.3516	-32.7349		-49.648	-4.6028	-9.82382		-40.8525	-36.3063	-40.6386
	-41.9368	-26.6482	-34.8641		-51.3513	-2.04746	-8.1203		-39.1491	-38.4357	-38.0834
	-41.9368	-28.3516	-32.7349		-50.9255	-2.04746	-8.1203		-40.4267	-37.1581	-39.7869
	-46.1951	-25.3706	-35.29		-47.9446	-1.62157	-5.9909		-38.7232	-37.5839	-41.0645
	-44.4918	-28.3516	-32.309		-50.4996	0.933775	-7.26854		-39.5749	-41.4168	-39.361
	-44.4918	-30.9066	-30.1798		-48.7963	-1.19568	-5.56502		-38.2973	-39.7133	-41.9162
	-43.6401	-27.074	-34.4383		-51.3513	-4.17691	-5.13914		-41.2784	-38.0098	-38.9351
	-42.3626	-29.2032	-31.0315		-52.6288	-3.32513	-9.39794		-38.7232	-39.7133	-41.0645
	-41.9368	-31.3325	-29.3281		-50.4996	-2.89924	-8.54618		-38.2973	-38.0098	-38.0834
	-43.6401	-30.4808	-30.1798		-51.7771	-4.6028	-5.13914		-39.5749	-40.9909	-40.2127
	-47.0467	-29.6291	-33.1607		-50.9255	0.0819915	-5.13914		-40.0008	-41.8426	-38.9351
	-41.511	-28.7774	-30.1798		-52.203	-1.19568	-9.39794		-42.1301	-41.8426	-38.5093
	-43.2143	-28.7774	-28.0505		-53.4805	-0.3439	-6.41678		-40.4267	-35.4546	-39.361
	-43.6401	-30.9066	-30.1798		-51.3513	-4.6028	-7.26854		-40.8525	-41.8426	-39.361
	-42.7884	-30.9066	-33.1607		-51.3513	0.0819915	-6.84266		-42.1301	-39.2874	-39.361
	-39.3818	-30.0549	-32.309		-53.4805	-2.47335	-9.39794		-40.0008	-40.1392	-37.2316
	-45.3434	-32.1841	-31.4573		-51.7771	-0.3439	-7.69442		-40.8525	-38.8615	-41.0645
	-43.2143	-31.3325	-30.6056		-50.0738	-1.62157	-5.56502		-40.8525	-37.5839	-39.7869
	-41.9368	-30.0549	-34.0124		-53.4805	-2.04746	-5.9909		-42.556	-41.8426	-41.0645
	-45.3434	-30.9066	-29.7539		-54.758	-1.19568	-6.84266		-43.8336	-40.565	-41.4903
	-42.7884	-33.0358	-33.1607		-52.203	-1.19568	-5.56502		-40.8525	-41.4168	-39.7869
	-41.511	-31.3325	-30.1798		-56.8871	1.78556	-3.86149		-42.9819	-40.565	-39.361
	-43.6401	-30.0549	-32.309		-53.9063	-4.17691	-6.41678		-40.4267	-40.9909	-40.2127
	-44.9176	-33.4617	-31.8832		-52.203	1.35967	-8.1203		-42.9819	-37.1581	-39.361
	-45.3434	-32.1841	-34.4383		-54.3321	-4.17691	-5.56502		-43.8336	-41.8426	-38.9351
	-42.3626	-34.3133	-33.1607		-51.3513	-1.62157	-5.56502		-42.1301	-41.8426	-40.2127
	-46.1951	-30.0549	-35.29		-55.1838	1.78556	-4.28737		-40.0008	-38.8615	-37.2316
	-43.2143	-32.61	-31.4573		-50.9255	2.21145	-4.71325		-42.556	-41.4168	-38.0834
	-42.7884	-30.0549	-33.5866		-53.0546	0.933775	-5.9909		-38.2973	-41.4168	-38.9351
	-42.7884	-30.0549	-30.1798		-49.2221	1.78556	-7.69442		-42.9819	-36.3063	-38.0834
	-44.9176	-33.8875	-32.309		-51.3513	-0.769791	-4.28737		-43.4077	-39.7133	-38.5093
	-43.2143	-33.4617	-28.0505		-56.0355	-0.769791	-3.86149		-44.6853	-38.8615	-42.3421
	-42.7884	-34.3133	-34.0124		-53.4805	-2.04746	-4.28737		-41.7043	-42.6944	-40.2127
	-44.4918	-33.4617	-32.7349		-53.0546	-2.89924	-5.13914		-44.2595	-39.2874	-38.9351
	-40.2335	-35.5909	-31.4573		-53.9063	-0.769791	-2.15795		-43.4077	-38.4357	-40.2127
	-45.3434	-32.61	-29.7539		-53.0546	-1.19568	-7.69442		-42.9819	-35.4546	-40.2127
	-43.6401	-35.5909	-28.4764		-53.4805	-1.19568	-5.9909		-39.5749	-39.2874	-40.2127
	-43.2143	-29.6291	-31.8832		-55.1838	-0.3439	-7.69442		-40.4267	-38.4357	-39.7869
	-42.3626	-34.7392	-30.1798		-53.9063	-1.19568	-5.9909		-43.4077	-40.565	-39.7869
	-43.2143	-32.1841	-30.6056		-54.758	-1.62157	-3.86149		-42.1301	-33.7511	-42.3421
	-38.9559	-29.6291	-31.4573		-53.4805	-0.3439	-6.41678		-41.2784	-36.7322	-38.9351
	-43.6401	-33.0358	-28.4764		-56.0355	-1.62157	-5.56502		-41.2784	-35.4546	-39.7869
	-47.4726	-30.9066	-33.5866		-53.4805	0.0819915	-5.56502		-42.556	-34.177	-41.0645
	-47.4726	-30.0549	-29.7539		-52.6288	-1.62157	-4.71325		-42.9819	-39.7133	-38.5093
	-45.3434	-30.9066	-31.8832		-52.203	-2.47335	-5.13914		-42.9819	-38.4357	-38.9351
	-42.3626	-34.3133	-30.6056		-54.3321	-1.62157	-5.13914		-42.1301	-37.5839	-41.4903
	-41.511	-31.7583	-30.6056		-53.4805	-3.75102	-7.69442		-41.7043	-39.7133	-40.2127
	-44.4918	-32.1841	-32.309		-54.758	-3.32513	-3.86149		-42.1301	-40.1392	-41.0645
	-47.4726	-33.0358	-32.7349		-53.9063	-4.6028	-6.41678		-42.1301	-38.4357	-41.9162
	-41.9368	-32.61	-34.0124		-50.9255	-3.32513	-6.41678		-43.8336	-35.0287	-44.8972
	-44.4918	-32.61	-34.0124		-51.7771	-1.62157	-7.69442		-42.9819	-35.0287	-40.6386
	-42.7884	-33.0358	-29.3281		-55.1838	-2.47335	-5.9909		-43.8336	-36.7322	-41.4903
	-42.7884	-32.61	-29.3281		-52.203	-1.62157	-7.69442		-45.1112	-37.1581	-39.361
	-42.3626	-33.4617	-31.0315		-55.1838	-0.769791	-8.97206		-44.6853	-34.177	-41.9162
	-41.9368	-32.1841	-32.7349		-53.4805	-6.30634	-5.9909		-42.9819	-38.0098	-40.6386
	-44.0659	-32.1841	-30.1798		-54.758	-3.32513	-10.2497		-46.3888	-37.1581	-41.4903
	-44.4918	-32.1841	-33.5866		-53.4805	-2.04746	-9.39794		-44.2595	-36.7322	-43.6196
	-42.7884	-33.0358	-31.8832		-51.3513	0.933775	-6.84266		-44.2595	-37.1581	-46.6007
	-41.9368	-33.8875	-33.5866		-52.203	-3.75102	-11.1015		-45.1112	-38.0098	-41.0645
	-45.7693	-31.3325	-30.6056		-53.4805	-5.45457	-9.82382		-43.8336	-37.5839	-42.7679
	-45.3434	-31.7583	-32.7349		-52.6288	-5.02868	-6.84266		-44.2595	-37.5839	-45.3231
	-41.0851	-33.0358	-32.309		-50.9255	-2.89924	-9.39794		-43.4077	-37.1581	-45.749
	-43.6401	-31.7583	-29.7539		-54.758	-4.17691	-8.54618		-44.2595	-35.8805	-41.4903
	-44.0659	-30.4808	-32.7349		-49.648	-3.75102	-8.97206		-43.8336	-39.7133	-44.8972
	-44.4918	-29.2032	-31.0315		-55.6097	-3.75102	-7.26854		-48.0922	-36.7322	-46.1748
	-42.3626	-27.9257	-31.0315		-52.203	-2.89924	-7.26854		-45.9629	-37.5839	-41.4903
	-42.3626	-27.9257	-33.5866		-54.758	-3.75102	-8.1203		-45.537	-40.565	-42.7679
	-41.9368	-31.3325	-31.4573		-53.0546	-5.88046	-9.82382		-50.6474	-42.6944	-41.9162
	-44.4918	-28.3516	-35.29		-53.9063	-2.04746	-8.54618		-46.3888	-40.9909	-41.4903
	-42.7884	-30.9066	-31.8832		-53.9063	-5.88046	-9.82382		-48.0922	-36.7322	-42.3421
	-46.6209	-29.2032	-32.309		-52.6288	-3.32513	-10.6756		-44.6853	-42.2685	-43.1938
	-44.9176	-30.4808	-31.8832		-53.9063	-2.04746	-13.2308		-49.7957	-45.2495	-44.4714
	-44.4918	-28.3516	-34.4383		-52.203	-1.62157	-6.84266		-50.6474	-40.9909	-43.1938
	-46.6209	-31.7583	-31.0315		-55.6097	-3.32513	-9.39794		-48.5181	-41.4168	-39.7869
	-44.9176	-28.7774	-32.309		-55.6097	-2.47335	-7.69442		-48.9439	-40.9909	-43.1938
	-49.1759	-32.61	-32.7349		-53.9063	-3.75102	-8.97206		-50.2215	-39.7133	-45.749
	-43.2143	-33.4617	-31.0315		-52.203	-2.89924	-8.97206		-50.6474	-40.565	-41.0645
	-45.7693	-29.6291	-32.7349		-50.9255	-1.19568	-8.54618		-51.4991	-43.1202	-44.0455
	-47.0467	-27.074	-34.4383		-54.3321	-0.769791	-5.56502		-49.7957	-37.1581	-42.7679
	-47.0467	-31.7583	-31.4573		-52.6288	-2.89924	-8.97206		-49.3698	-40.565	-42.3421
	-51.305	-31.3325	-32.7349		-54.3321	-1.62157	-8.54618		-47.2405	-38.0098	-40.6386
	-47.8984	-31.3325	-31.4573		-53.9063	-2.04746	-7.26854		-49.3698	-43.5461	-43.6196
	-49.6017	-31.7583	-30.1798		-52.6288	-2.04746	-8.54618		-50.2215	-42.2685	-43.6196
	-47.4726	-30.0549	-30.6056		-50.9255	-2.47335	-7.26854		-51.4991	-38.8615	-42.3421
	-50.8792	-29.6291	-34.0124		-53.9063	0.507883	-6.84266		-48.9439	-37.1581	-43.6196
	-47.8984	-31.3325	-35.7158		-51.7771	0.0819915	-8.1203		-51.4991	-41.8426	-41.9162
	-49.6017	-27.9257	-34.0124		-53.4805	-0.3439	-5.56502		-47.2405	-39.7133	-44.8972
	-48.7501	-33.0358	-33.1607		-53.4805	-5.88046	-5.13914		-47.6664	-38.4357	-44.8972
	-49.6017	-32.1841	-34.4383		-53.9063	-1.62157	-7.26854		-46.8146	-40.1392	-45.3231
	-50.0275	-28.3516	-35.29		-55.1838	-3.32513	-7.69442		-47.6664	-39.2874	-46.6007
	-48.3242	-29.2032	-35.29		-50.9255	-4.6028	-5.13914		-50.2215	-42.2685	-45.749
	-48.3242	-33.4617	-31.8832		-51.7771	-3.75102	-8.97206		-50.2215	-40.9909	-45.3231
	-49.6017	-28.3516	-34.0124		-53.4805	-2.04746	-8.54618		-49.7957	-38.8615	-44.0455
	-49.1759	-32.61	-34.8641		-53.4805	-3.32513	-8.1203		-48.9439	-41.4168	-40.6386
	-52.5825	-31.7583	-34.8641		-53.0546	-4.17691	-5.9909		-50.2215	-39.7133	-45.749
	-49.6017	-32.1841	-36.5675		-54.758	-3.75102	-8.54618		-50.6474	-42.6944	-47.0265
	-51.7308	-29.2032	-36.5675		-51.3513	-1.19568	-9.39794		-51.0732	-39.7133	-41.0645
	-50.4534	-33.4617	-34.0124		-55.1838	-2.04746	-9.39794		-48.5181	-43.972	-44.8972
	-55.5632	-33.8875	-40.4001		-54.3321	-2.47335	-9.39794		-48.0922	-42.2685	-45.749
	-53.4341	-30.9066	-36.9934		-53.0546	-1.62157	-5.56502		-49.3698	-40.9909	-41.0645
	-52.1566	-24.9448	-36.5675		-51.3513	-2.47335	-5.9909		-51.0732	-42.2685	-45.3231
	-50.4534	-31.3325	-35.7158		-59.868	-5.88046	-7.69442		-48.9439	-42.6944	-46.1748
	-53.8599	-31.7583	-38.2709		-53.4805	-8.00989	-7.69442		-49.7957	-40.565	-48.73
	-53.4341	-30.4808	-37.4192		-55.1838	-5.45457	-4.71325		-50.6474	-43.1202	-41.9162
	-51.7308	-33.0358	-35.7158		-54.3321	-2.89924	-8.54618		-49.7957	-42.2685	-45.3231
	-50.4534	-30.4808	-36.9934		-56.0355	-4.17691	-6.84266		-47.6664	-46.1013	-45.3231
	-55.989	-33.8875	-34.0124		-57.7388	-5.02868	-8.1203		-48.5181	-39.7133	-47.0265
	-52.5825	-30.4808	-36.1417		-54.758	-4.6028	-7.69442		-47.2405	-43.1202	-46.1748
	-53.8599	-32.1841	-34.8641		-56.0355	-2.04746	-7.26854		-49.3698	-41.8426	-48.3041
	-50.8792	-30.4808	-35.7158		-53.9063	-5.02868	-9.82382		-51.4991	-41.4168	-46.6007
	-53.0083	-24.0931	-36.5675		-57.313	-4.17691	-3.4356		-51.9249	-42.6944	-47.4524
	-52.5825	-27.4999	-33.5866		-56.4613	-2.89924	-6.41678		-52.7767	-41.8426	-44.4714
	-49.6017	-29.2032	-34.4383		-53.4805	-0.769791	-8.97206		-50.2215	-43.5461	-47.4524
	-53.8599	-28.7774	-36.9934		-54.758	-2.89924	-8.1203		-49.7957	-42.2685	-49.5817
	-52.5825	-28.3516	-34.0124		-53.4805	-0.769791	-7.26854		-47.6664	-44.3978	-44.8972
	-53.4341	-29.2032	-36.5675		-56.4613	0.0819915	-5.9909		-49.7957	-43.972	-48.73
	-53.4341	-27.4999	-36.1417		-56.0355	-1.62157	-8.1203		-53.2025	-44.3978	-43.1938
	-50.8792	-31.7583	-36.1417		-58.1646	-2.47335	-9.39794		-50.2215	-43.972	-47.4524
	-51.7308	-30.9066	-31.0315		-57.7388	-3.75102	-6.84266		-50.2215	-39.2874	-47.4524
	-54.2858	-32.61	-35.7158		-59.0163	-1.19568	-6.41678		-48.9439	-42.6944	-50.0076
	-53.8599	-30.9066	-34.8641		-56.4613	-3.32513	-8.1203		-49.7957	-44.8237	-53.4144
	-51.7308	-30.0549	-37.8451		-56.4613	-4.6028	-10.2497		-53.6284	-41.8426	-47.8783
	-53.0083	-30.0549	-38.2709		-57.313	-6.73223	-9.39794		-51.0732	-46.1013	-50.8593
	-52.5825	-32.1841	-36.5675		-60.7196	-5.88046	-6.41678		-51.4991	-41.8426	-50.8593
	-53.4341	-31.7583	-38.6967		-57.7388	-5.88046	-7.26854		-50.6474	-43.972	-48.3041
	-53.8599	-32.61	-35.7158		-61.5713	-4.6028	-8.54618		-49.7957	-41.8426	-43.6196
	-53.8599	-30.4808	-37.8451		-58.1646	-6.30634	-7.69442		-48.9439	-43.5461	-47.4524
	-54.7116	-28.3516	-39.1226		-60.2938	-6.30634	-8.1203		-50.2215	-41.4168	-49.5817
	-54.2858	-33.0358	-38.2709		-61.1454	-7.15811	-8.97206		-50.2215	-44.8237	-48.73
	-56.8407	-34.3133	-36.9934		-61.1454	-5.88046	-7.69442		-49.3698	-41.4168	-52.1369
	-55.5632	-30.0549	-37.4192		-58.5905	-6.30634	-8.1203		-51.9249	-41.8426	-46.6007
	-56.4149	-29.6291	-35.7158		-59.4421	-4.6028	-11.9532		-51.4991	-43.5461	-47.4524
	-53.4341	-32.61	-38.6967		-58.1646	-5.45457	-7.69442		-53.6284	-44.3978	-49.1558
	-56.8407	-29.2032	-39.5484		-60.7196	-3.32513	-6.84266		-51.9249	-43.5461	-51.2851
	-54.2858	-31.7583	-36.9934		-60.2938	-5.02868	-6.84266		-51.9249	-42.2685	-50.8593
	-53.4341	-30.9066	-37.4192		-57.7388	-3.75102	-5.56502		-51.9249	-43.1202	-47.4524
	-53.4341	-31.7583	-38.2709		-59.0163	-5.02868	-5.56502		-51.9249	-46.1013	-47.8783
	-50.4534	-33.4617	-39.5484		-63.2746	-6.30634	-4.71325		-53.2025	-42.2685	-50.4334
	-52.5825	-31.7583	-42.9552		-59.868	-3.75102	-5.9909		-51.4991	-41.4168	-45.749
	-56.4149	-31.7583	-39.5484		-60.2938	-4.17691	-4.71325		-52.7767	-43.972	-50.0076
	-52.1566	-31.3325	-38.2709		-59.868	-4.6028	-5.9909		-52.3508	-43.5461	-47.8783
	-58.1181	-31.7583	-40.4001		-62.4229	-6.30634	-5.13914		-51.0732	-43.5461	-49.5817
	-55.5632	-33.4617	-39.9743		-59.868	-4.17691	-8.1203		-49.7957	-45.2495	-49.5817
	-55.1374	-32.61	-40.826		-57.7388	-2.04746	-5.13914		-50.2215	-43.972	-49.5817
	-53.8599	-30.0549	-38.2709		-60.2938	-8.00989	-7.26854		-51.0732	-46.5271	-47.8783
	-54.7116	-26.6482	-38.2709		-61.5713	-6.73223	-6.84266		-51.9249	-42.2685	-47.4524
	-56.8407	-33.0358	-39.5484		-59.0163	-8.86165	-3.86149		-51.4991	-44.8237	-47.4524
	-55.989	-33.8875	-41.2518		-59.868	-4.17691	-5.9909		-53.6284	-43.5461	-50.4334
	-55.5632	-33.4617	-39.5484		-61.5713	-2.89924	-5.13914		-52.3508	-41.4168	-47.4524
	-57.2665	-32.1841	-41.2518		-61.1454	-6.30634	-5.13914		-52.3508	-44.3978	-48.3041
	-56.8407	-35.5909	-41.6776		-59.0163	-3.75102	-5.56502		-55.7576	-41.8426	-45.749
	-55.1374	-32.61	-42.5293		-60.7196	-2.89924	-6.41678		-56.1835	-45.2495	-47.0265
	-59.3956	-33.0358	-43.381		-59.0163	-5.88046	-6.84266		-53.6284	-42.2685	-52.5627
	-55.989	-33.8875	-41.2518		-62.4229	-4.6028	-6.84266		-53.6284	-46.1013	-47.8783
	-52.1566	-37.2942	-42.1035		-60.7196	-5.88046	-5.9909		-51.0732	-42.2685	-46.1748
	-54.2858	-36.0167	-45.5102		-61.5713	-7.15811	-8.1203		-54.9059	-46.5271	-47.4524
	-54.2858	-32.61	-42.9552		-62.4229	-5.45457	-8.97206		-55.3318	-45.2495	-51.2851
	-52.5825	-35.165	-41.6776		-64.1262	-4.6028	-8.97206		-54.4801	-44.3978	-48.3041
	-54.2858	-34.7392	-42.5293		-61.1454	-6.73223	-6.84266		-53.6284	-46.1013	-46.1748
	-52.1566	-33.8875	-42.1035		-61.1454	-8.86165	-7.26854		-54.4801	-43.972	-46.1748
	-54.7116	-33.0358	-42.5293		-61.5713	-4.6028	-8.1203		-54.0542	-47.8047	-49.1558
	-54.7116	-32.1841	-43.381		-60.2938	-5.45457	-6.84266		-54.9059	-43.1202	-49.5817
	-52.5825	-36.0167	-41.6776		-56.8871	-8.00989	-8.1203		-52.7767	-40.565	-47.0265
	-56.8407	-35.165	-42.1035		-59.0163	-7.584	-8.97206		-52.7767	-43.1202	-46.6007
	-55.5632	-37.7201	-42.1035		-58.5905	-7.584	-7.26854		-55.7576	-45.2495	-48.3041
	-55.989	-35.5909	-44.6585		-59.868	-4.6028	-8.97206		-51.9249	-42.6944	-48.73
	-57.6923	-33.0358	-42.5293		-60.2938	-5.45457	-7.69442		-58.3128	-44.8237	-46.1748
	-53.8599	-30.4808	-40.826		-60.7196	-5.45457	-10.2497		-53.6284	-44.8237	-49.5817
	-54.2858	-32.1841	-40.826		-62.4229	-2.47335	-8.54618		-54.9059	-43.1202	-50.4334
	-58.1181	-35.165	-43.381		-57.313	-4.6028	-7.69442		-55.3318	-48.6565	-48.3041
	-55.5632	-35.165	-41.2518		-61.1454	-5.88046	-8.97206		-54.9059	-42.6944	-47.8783
	-56.4149	-33.4617	-39.9743		-61.9971	-7.15811	-7.69442		-52.7767	-43.1202	-52.9886
	-57.6923	-33.8875	-45.0844		-62.4229	-8.00989	-6.84266		-56.1835	-46.953	-47.8783
	-53.0083	-34.3133	-43.381		-62.8488	-3.32513	-9.39794		-56.1835	-43.1202	-51.2851
	-57.6923	-35.165	-40.4001		-60.2938	-5.88046	-9.82382		-53.2025	-42.6944	-49.1558
	-54.7116	-33.4617	-42.9552		-62.4229	-4.17691	-7.26854		-53.6284	-45.2495	-49.1558
	-58.9698	-33.4617	-42.5293		-59.4421	-7.15811	-6.41678		-54.4801	-46.953	-50.8593
	-56.8407	-29.2032	-43.8069		-59.868	-2.04746	-8.54618		-54.9059	-43.972	-50.4334
	-57.6923	-34.3133	-40.826		-61.9971	-5.45457	-5.56502		-56.1835	-46.5271	-52.5627
	-58.9698	-31.7583	-43.381		-60.7196	-2.47335	-5.56502		-54.9059	-40.9909	-49.1558
	-60.2472	-31.3325	-44.6585		-59.868	-4.17691	-5.9909		-56.1835	-43.5461	-47.8783
	-57.6923	-31.3325	-42.9552		-59.4421	-4.17691	-8.97206		-53.6284	-46.1013	-49.5817
	-57.2665	-33.4617	-40.826		-62.8488	-3.32513	-9.82382		-53.2025	-43.1202	-47.8783
	-61.0989	-30.9066	-44.6585		-60.7196	-3.75102	-6.41678		-53.6284	-43.1202	-48.3041
	-57.6923	-30.9066	-43.8069		-61.1454	-4.17691	-5.56502		-54.9059	-44.8237	-50.8593
	-57.2665	-28.7774	-42.9552		-62.4229	-5.88046	-7.69442		-50.6474	-43.972	-48.3041
	-57.2665	-33.8875	-42.5293		-63.2746	-1.19568	-6.41678		-56.6093	-43.972	-50.0076
	-58.9698	-28.3516	-44.6585		-63.2746	-2.89924	-8.1203		-52.7767	-46.1013	-50.4334
	-59.8214	-30.9066	-44.6585		-63.7004	-3.75102	-6.84266		-54.4801	-47.3789	-49.5817
	-60.2472	-32.1841	-40.826		-64.9779	-2.47335	-7.26854		-57.4611	-45.6754	-49.5817
	-61.0989	-31.7583	-40.4001		-63.2746	-2.47335	-8.97206		-55.7576	-42.6944	-52.1369
	-60.673	-34.3133	-43.8069		-63.2746	-4.6028	-6.84266		-52.7767	-46.953	-48.73
	-61.9505	-29.6291	-45.9361		-64.1262	-6.30634	-6.84266		-55.7576	-44.8237	-50.8593
	-63.6537	-30.9066	-44.2327		-65.4037	-2.47335	-9.82382		-55.3318	-46.5271	-47.8783
	-63.6537	-31.7583	-44.6585		-63.7004	-5.45457	-8.97206		-57.8869	-45.2495	-54.692
	-62.3763	-29.2032	-44.6585		-63.2746	-2.89924	-6.41678		-55.3318	-42.2685	-51.711
	-61.0989	-28.7774	-44.2327		-62.8488	-3.75102	-8.97206		-54.4801	-46.953	-50.8593
	-60.673	-33.8875	-46.3619		-63.7004	-5.02868	-8.1203		-57.0352	-44.8237	-52.9886
	-62.3763	-34.7392	-42.9552		-62.8488	-6.30634	-10.2497		-59.5903	-44.3978	-52.5627
	-61.5247	-32.1841	-43.381		-64.1262	-5.88046	-6.84266		-56.1835	-44.3978	-50.4334
	-61.0989	-32.1841	-45.0844		-63.2746	-2.47335	-9.39794		-54.0542	-46.1013	-50.0076
	-61.5247	-30.9066	-45.9361		-63.7004	-4.6028	-8.1203		-54.9059	-43.972	-49.5817
	-61.9505	-33.0358	-48.4911		-61.9971	-3.75102	-9.82382		-57.0352	-43.972	-50.8593
	-62.8021	-33.4617	-44.6585		-62.8488	-2.89924	-9.39794		-55.7576	-42.6944	-50.8593
	-60.673	-34.7392	-42.1035		-63.2746	-3.75102	-10.2497		-55.7576	-45.6754	-49.5817
	-62.8021	-31.7583	-44.2327		-64.5521	-3.32513	-9.82382		-57.4611	-44.3978	-52.1369
	-61.5247	-30.9066	-45.0844		-65.4037	-1.62157	-8.54618		-57.0352	-45.2495	-51.2851
	-65.357	-30.4808	-44.2327		-63.7004	-3.32513	-5.9909		-58.7386	-43.1202	-51.711
	-63.6537	-33.4617	-45.9361		-63.2746	-3.32513	-10.2497		-56.1835	-46.953	-51.711
	-63.6537	-33.8875	-42.5293		-62.4229	-3.75102	-8.54618		-57.0352	-42.2685	-51.711
	-58.1181	-30.4808	-42.9552		-63.7004	-4.17691	-9.82382		-54.0542	-43.5461	-52.5627
	-64.0796	-32.1841	-43.8069		-61.5713	-2.89924	-7.69442		-54.4801	-46.5271	-51.711
	-61.5247	-31.7583	-46.3619		-64.1262	0.0819915	-7.69442		-55.7576	-45.6754	-50.4334
	-64.0796	-32.61	-45.5102		-63.7004	-5.45457	-6.41678		-56.6093	-45.2495	-50.8593
	-65.357	-32.61	-45.5102		-61.9971	-2.89924	-9.82382		-57.4611	-45.2495	-54.692
	-64.0796	-32.1841	-43.381		-65.4037	-2.89924	-6.41678		-58.3128	-42.6944	-54.2661
	-63.6537	-30.4808	-48.4911		-59.4421	-4.6028	-4.71325		-56.1835	-46.1013	-50.8593
	-65.7828	-30.9066	-42.9552		-62.4229	-0.769791	-8.54618		-57.0352	-46.1013	-53.4144
	-65.357	-33.4617	-47.2136		-62.4229	-1.19568	-6.84266		-56.6093	-45.6754	-52.1369
	-59.3956	-30.0549	-45.9361		-61.9971	-1.19568	-8.54618		-56.6093	-44.3978	-47.8783
	-64.0796	-29.2032	-45.5102		-63.2746	-1.19568	-9.39794		-57.8869	-43.972	-50.0076
	-65.7828	-30.9066	-46.7877		-65.4037	0.0819915	-7.26854		-54.0542	-44.8237	-52.5627
	-64.9312	-29.2032	-42.9552		-62.8488	-3.75102	-7.69442		-55.3318	-48.6565	-53.8403
	-66.6344	-30.0549	-46.3619		-61.5713	0.0819915	-9.39794		-58.3128	-47.3789	-50.0076
	-64.9312	-34.7392	-44.2327		-61.1454	-5.02868	-8.1203		-57.0352	-47.8047	-50.0076
	-64.5054	-32.1841	-45.5102		-64.5521	-1.19568	-8.97206		-60.0162	-47.8047	-51.2851
	-67.4861	-30.0549	-45.9361		-63.7004	-0.769791	-6.84266		-56.1835	-47.8047	-52.1369
	-67.4861	-32.61	-45.5102		-63.7004	-1.19568	-7.69442		-58.3128	-47.3789	-51.2851
	-66.6344	-30.4808	-46.7877		-63.7004	-0.769791	-10.2497		-56.6093	-48.2306	-53.4144
	-66.6344	-29.2032	-44.2327		-64.1262	-3.75102	-8.54618		-60.0162	-47.8047	-49.1558
	-64.9312	-30.0549	-46.7877		-62.4229	-2.89924	-9.39794		-56.6093	-45.6754	-50.8593
	-65.7828	-32.1841	-46.7877		-65.8295	-0.3439	-7.26854		-59.1645	-48.2306	-50.4334
	-65.7828	-33.4617	-45.9361		-64.5521	-0.3439	-8.54618		-56.1835	-46.1013	-52.5627
	-68.7635	-31.7583	-49.3427		-64.1262	-2.04746	-7.26854		-58.3128	-45.2495	-52.9886
	-65.7828	-30.0549	-45.9361		-63.2746	0.0819915	-8.97206		-59.5903	-49.5082	-52.1369
	-67.0602	-31.7583	-47.2136		-65.8295	0.933775	-8.54618		-56.1835	-49.0823	-50.8593
	-65.7828	-30.0549	-44.2327		-67.5328	0.0819915	-10.6756		-61.2937	-45.6754	-53.4144
	-67.0602	-30.4808	-48.0652		-65.8295	0.0819915	-9.82382		-58.3128	-46.953	-51.711
	-66.2086	-29.6291	-49.7686		-63.7004	1.35967	-8.54618		-58.7386	-45.6754	-49.5817
	-63.2279	-31.7583	-48.4911		-62.8488	-2.04746	-8.1203		-60.0162	-46.5271	-51.711
	-68.7635	-32.61	-45.9361		-64.9779	-1.62157	-7.69442		-61.2937	-46.5271	-50.0076
	-68.3377	-30.0549	-48.0652		-67.107	-0.769791	-6.41678		-58.7386	-45.6754	-47.8783
	-65.357	-31.7583	-48.0652		-66.2554	-3.32513	-5.9909		-56.6093	-41.8426	-50.8593
	-67.0602	-29.6291	-50.1944		-65.8295	1.35967	-6.84266		-58.3128	-46.953	-51.2851
	-68.7635	-31.7583	-45.0844		-67.5328	0.507883	-10.2497		-61.2937	-47.3789	-49.5817
	-67.4861	-32.1841	-50.1944		-67.107	1.78556	-7.69442		-57.4611	-43.5461	-48.73
	-66.2086	-32.1841	-49.3427		-64.9779	-3.75102	-10.2497		-59.1645	-45.2495	-52.5627
	-67.9119	-35.165	-48.0652		-66.6812	1.35967	-9.39794		-62.1454	-47.8047	-51.2851
	-68.3377	-30.0549	-51.0461		-65.4037	-1.62157	-8.1203		-61.2937	-46.1013	-51.2851
	-70.8925	-33.8875	-47.2136		-66.6812	1.35967	-8.54618		-59.5903	-46.953	-50.8593
	-69.1893	-30.9066	-51.8978		-65.8295	-4.6028	-7.26854		-58.3128	-46.5271	-50.4334
	-67.9119	-32.61	-49.3427		-69.2361	-2.89924	-12.3791		-63.8488	-46.953	-49.5817
	-67.9119	-35.165	-46.7877		-63.7004	-1.62157	-6.41678		-62.9971	-49.934	-53.8403
	-69.6151	-31.3325	-45.0844		-61.5713	0.933775	-7.69442		-61.7196	-50.7858	-52.5627
	-68.3377	-36.0167	-45.5102		-64.9779	0.507883	-13.6567		-62.1454	-43.5461	-51.2851
	-65.7828	-32.61	-48.9169		-64.9779	-3.32513	-9.82382		-57.8869	-46.5271	-52.1369
	-69.1893	-29.6291	-47.2136		-68.8103	-0.769791	-9.82382		-61.2937	-47.8047	-55.1178
	-66.6344	-33.4617	-47.2136		-67.107	0.933775	-10.2497		-67.6814	-46.5271	-52.9886
	-67.0602	-29.2032	-51.8978		-69.2361	0.507883	-9.39794		-63.8488	-49.934	-50.8593
	-65.357	-32.61	-47.6394		-67.107	0.0819915	-10.6756		-60.442	-52.4892	-53.8403
	-67.9119	-31.7583	-50.1944		-66.6812	1.35967	-8.54618		-60.442	-46.5271	-54.2661
	-66.2086	-32.1841	-48.0652		-67.5328	-2.04746	-8.1203		-62.9971	-48.6565	-51.711
	-69.1893	-30.0549	-47.2136		-68.8103	-3.32513	-10.6756		-64.2746	-49.934	-55.9695
	-66.6344	-29.2032	-46.7877		-65.8295	-0.769791	-9.39794		-63.4229	-50.7858	-53.4144
	-66.2086	-33.8875	-51.4719		-64.9779	-0.3439	-7.69442		-65.5522	-47.3789	-57.2471
	-69.1893	-34.7392	-48.4911		-66.6812	-0.3439	-7.26854		-62.5713	-49.0823	-53.8403
	-70.4667	-29.6291	-49.3427		-67.9586	-0.3439	-8.54618		-65.1263	-50.7858	-55.1178
	-67.0602	-32.61	-50.6203		-68.3845	-1.19568	-8.1203		-61.2937	-49.934	-58.0988
	-66.6344	-32.61	-51.4719		-65.8295	-0.769791	-10.2497		-60.442	-49.934	-56.8213
	-64.9312	-33.8875	-53.1753		-67.9586	-0.3439	-6.41678		-62.9971	-50.3599	-56.8213
	-67.0602	-34.3133	-51.0461		-67.107	-2.04746	-8.97206		-62.9971	-50.3599	-55.5437
	-67.0602	-31.3325	-52.7494		-67.5328	-0.3439	-5.56502		-65.5522	-47.8047	-56.8213
	-71.3183	-33.0358	-49.7686		-69.2361	0.0819915	-4.28737		-64.2746	-50.3599	-58.9505
	-67.4861	-35.5909	-53.6011		-66.6812	-2.47335	-7.69442		-66.8297	-48.2306	-50.4334
	-70.0409	-35.165	-51.4719		-66.6812	-0.769791	-10.2497		-65.5522	-51.6375	-59.8022
	-66.2086	-36.0167	-51.8978		-63.7004	-1.62157	-6.84266		-63.4229	-48.2306	-54.692
	-70.0409	-33.0358	-51.8978		-66.6812	-4.6028	-8.97206		-64.2746	-49.934	-55.5437
	-68.3377	-34.3133	-50.1944		-65.8295	-3.75102	-8.54618		-61.2937	-50.3599	-59.3764
	-66.2086	-33.0358	-49.3427		-67.107	-2.89924	-5.13914		-65.1263	-48.6565	-57.2471
	-68.7635	-35.5909	-51.8978		-66.6812	-2.04746	-8.1203		-63.4229	-50.7858	-57.673
	-69.1893	-33.0358	-53.6011		-64.9779	-3.32513	-9.39794		-64.2746	-49.934	-58.5247
	-69.6151	-31.7583	-51.0461		-67.107	-0.769791	-6.41678		-63.4229	-51.2116	-54.2661
	-70.8925	-35.165	-50.1944		-69.6619	-2.89924	-8.1203		-63.8488	-49.934	-56.3954
	-70.8925	-32.1841	-50.1944		-67.107	-0.769791	-3.86149		-62.5713	-51.2116	-57.673
	-68.3377	-34.7392	-53.6011		-65.4037	0.0819915	-5.9909		-64.7005	-50.3599	-56.8213
	-70.0409	-34.7392	-54.4527		-68.3845	-1.19568	-8.54618		-65.1263	-52.0633	-58.5247
	-71.3183	-33.8875	-52.7494		-67.5328	-2.47335	-6.41678		-64.2746	-50.3599	-57.673
	-68.3377	-34.3133	-56.1561		-69.6619	-3.75102	-6.84266		-66.4039	-49.5082	-57.673
	-68.3377	-33.4617	-52.3236		-66.6812	-1.62157	-7.26854		-64.2746	-48.6565	-55.5437
	-67.0602	-32.61	-50.1944		-68.3845	-5.02868	-8.54618		-63.4229	-52.9151	-57.673
	-70.0409	-33.0358	-50.1944		-66.2554	-3.75102	-7.26854		-64.2746	-52.0633	-57.2471
	-67.4861	-33.8875	-55.3044		-70.5136	0.0819915	-7.26854		-65.1263	-52.4892	-60.2281
	-70.0409	-30.9066	-51.8978		-67.5328	-2.04746	-8.1203		-63.8488	-49.5082	-61.5056
	-67.9119	-34.3133	-51.4719		-68.8103	-3.75102	-5.56502		-63.4229	-53.7668	-60.2281
	-66.6344	-34.7392	-51.0461		-73.9201	-1.19568	-6.41678		-66.4039	-51.2116	-59.3764
	-71.3183	-33.4617	-51.8978		-69.6619	-2.47335	-10.2497		-64.2746	-52.0633	-58.5247
	-71.3183	-36.8684	-55.7302		-72.6427	-1.19568	-4.71325		-62.1454	-55.0443	-56.3954
	-69.1893	-33.4617	-53.1753		-69.2361	-4.17691	-7.26854		-64.7005	-51.6375	-58.9505
	-66.6344	-32.61	-53.1753		-70.9394	-0.3439	-7.69442		-68.5331	-51.6375	-59.8022
	-68.7635	-33.4617	-54.0269		-68.3845	-2.89924	-7.69442		-66.4039	-51.6375	-55.1178
	-67.9119	-34.3133	-53.1753		-67.107	-1.19568	-5.13914		-65.1263	-52.4892	-60.2281
	-69.1893	-32.61	-53.6011		-69.2361	-2.04746	-5.13914		-68.1072	-50.3599	-59.3764
	-68.7635	-35.5909	-52.7494		-70.0877	-1.62157	-6.84266		-65.978	-53.3409	-60.2281
	-68.3377	-34.7392	-53.6011		-66.2554	0.0819915	-8.1203		-63.4229	-49.934	-59.3764
	-70.8925	-35.165	-54.4527		-69.2361	-2.04746	-4.28737		-64.2746	-53.3409	-57.673
	-71.3183	-35.165	-56.1561		-67.9586	-1.62157	-4.28737		-63.8488	-53.3409	-59.3764
	-68.3377	-33.8875	-54.0269		-66.6812	-3.32513	-8.54618		-68.1072	-50.7858	-61.5056
	-71.3183	-34.3133	-53.6011		-66.6812	-4.6028	-4.28737		-64.7005	-50.7858	-61.0798
	-69.6151	-33.0358	-55.7302		-67.9586	-5.02868	-7.26854		-65.5522	-49.5082	-60.2281
	-71.3183	-38.1459	-52.7494		-67.9586	0.0819915	-7.69442		-66.4039	-49.934	-58.9505
	-68.7635	-34.7392	-54.0269		-67.9586	-2.04746	-4.71325		-65.5522	-52.0633	-58.0988
	-67.0602	-37.2942	-57.0077		-64.1262	-5.88046	-6.84266		-66.8297	-53.3409	-58.9505
	-71.7441	-32.1841	-54.4527		-66.6812	-2.04746	-7.26854		-66.4039	-49.5082	-58.9505
	-67.9119	-34.3133	-58.711		-67.5328	-2.47335	-5.9909		-62.1454	-49.934	-58.5247
	-67.0602	-38.5717	-58.2852		-69.2361	-2.89924	-5.56502		-65.978	-50.7858	-62.7832
	-69.6151	-37.7201	-56.5819		-69.2361	-1.19568	-5.9909		-68.1072	-51.2116	-61.0798
	-67.4861	-36.8684	-56.5819		-68.3845	-2.04746	-5.56502		-66.4039	-49.5082	-60.6539
	-67.9119	-34.7392	-55.7302		-70.9394	-3.32513	-5.13914		-68.5331	-50.7858	-60.2281
	-70.4667	-37.2942	-57.0077		-69.6619	2.21145	-7.26854		-65.978	-49.5082	-61.0798
	-67.9119	-37.7201	-58.2852		-67.9586	-2.89924	-7.26854		-68.1072	-50.3599	-56.3954
	-70.4667	-40.2751	-54.0269		-69.2361	-2.47335	-4.28737		-66.4039	-51.2116	-64.4865
	-69.1893	-36.4425	-59.1369		-68.8103	0.0819915	-3.86149		-68.1072	-52.0633	-57.2471
	-70.0409	-34.7392	-55.3044		-67.107	-4.6028	-4.71325		-70.2365	-49.934	-56.3954
	-74.7248	-37.7201	-57.4336		-68.3845	-0.3439	-7.26854		-65.5522	-50.3599	-61.9315
	-70.0409	-36.8684	-57.0077		-68.3845	-3.32513	-6.41678		-66.8297	-52.4892	-60.2281
	-69.1893	-36.0167	-54.0269		-62.8488	-3.75102	-6.84266		-65.978	-49.0823	-57.673
	-71.3183	-35.5909	-58.711		-70.9394	-6.73223	-4.71325		-70.2365	-51.2116	-60.2281
	-70.8925	-36.4425	-55.7302		-66.2554	-2.04746	-7.69442		-65.5522	-48.2306	-61.0798
	-72.5957	-35.165	-60.8402		-68.8103	-5.02868	-7.69442		-67.6814	-50.7858	-59.8022
	-75.1506	-37.7201	-57.8594		-70.9394	-5.02868	-8.1203		-66.8297	-50.7858	-59.8022
	-71.3183	-36.0167	-56.1561		-64.9779	-4.6028	-4.28737		-67.6814	-49.934	-58.0988
	-73.4474	-41.1267	-55.7302		-66.2554	-5.88046	-8.54618		-67.2555	-49.5082	-59.8022
	-74.7248	-35.5909	-59.5627		-66.2554	-5.02868	-8.97206		-67.2555	-48.6565	-61.5056
	-70.8925	-38.9976	-59.9885		-68.3845	-6.73223	-8.1203		-66.4039	-48.2306	-62.3573
	-74.299	-39.8492	-57.0077		-66.2554	-5.88046	-8.97206		-69.8106	-50.7858	-61.9315
	-73.0216	-38.1459	-60.4143		-67.9586	-6.73223	-5.9909		-71.0881	-50.3599	-58.5247
	-71.7441	-38.5717	-58.711		-68.3845	-5.88046	-8.1203		-67.6814	-51.2116	-59.3764
	-72.5957	-38.5717	-59.9885		-67.107	-9.28754	-7.69442		-69.8106	-47.8047	-61.9315
	-73.8732	-38.1459	-61.6918		-64.9779	-6.73223	-9.82382		-67.6814	-50.7858	-61.0798
	-72.1699	-39.8492	-62.1176		-66.6812	-6.73223	-7.69442		-68.1072	-48.6565	-61.9315
	-72.5957	-37.2942	-63.3951		-65.8295	-8.00989	-7.26854		-69.8106	-50.3599	-61.0798
	-74.7248	-41.9784	-61.6918		-65.8295	-8.43577	-5.9909		-68.5331	-49.5082	-64.4865
	-73.0216	-38.9976	-60.4143		-63.7004	-7.584	-7.26854		-71.514	-47.8047	-58.9505
	-78.9828	-39.4234	-60.4143		-67.107	-8.43577	-5.13914		-69.3848	-49.5082	-62.7832
	-74.299	-36.4425	-56.5819		-69.2361	-6.30634	-9.82382		-70.6623	-48.2306	-62.3573
	-75.5764	-38.5717	-59.1369		-68.3845	-6.73223	-7.69442		-74.069	-52.4892	-62.3573
	-76.428	-40.7009	-60.4143		-64.1262	-5.45457	-6.41678		-73.2173	-48.6565	-63.6349
	-73.8732	-39.4234	-60.8402		-68.8103	-6.73223	-8.1203		-71.9398	-50.7858	-60.6539
	-76.428	-38.5717	-61.6918		-64.5521	-8.43577	-6.84266		-71.0881	-49.934	-64.0607
	-74.7248	-38.5717	-59.1369		-67.107	-6.30634	-9.39794		-70.6623	-49.934	-61.9315
	-76.0022	-34.7392	-60.8402		-65.4037	-7.15811	-9.82382		-71.514	-50.7858	-63.209
	-75.1506	-35.5909	-61.266		-66.6812	-5.02868	-8.54618		-71.9398	-50.3599	-61.5056
	-76.0022	-37.7201	-58.2852		-66.2554	-8.00989	-8.54618		-72.7915	-52.4892	-62.7832
	-74.299	-37.7201	-57.0077		-65.8295	-8.43577	-7.26854		-71.9398	-48.6565	-64.4865
	-77.7054	-40.7009	-58.2852		-64.1262	-8.00989	-7.26854		-71.0881	-51.2116	-62.7832
	-77.2796	-37.2942	-59.1369		-66.6812	-6.73223	-6.84266		-71.0881	-52.0633	-65.3382
	-73.4474	-38.1459	-59.1369		-70.5136	-6.30634	-10.6756		-70.6623	-52.4892	-62.3573
	-75.5764	-37.7201	-59.9885		-69.6619	-5.45457	-8.54618		-67.6814	-52.9151	-61.9315
	-76.0022	-40.2751	-61.266		-65.8295	-7.15811	-10.2497		-72.7915	-52.0633	-62.7832
	-75.5764	-42.4042	-57.4336		-66.6812	-6.30634	-10.2497		-69.3848	-52.0633	-64.0607
	-74.7248	-38.1459	-55.7302		-68.8103	-10.9911	-8.1203		-69.8106	-52.0633	-64.0607
	-77.2796	-37.7201	-60.8402		-67.9586	-6.30634	-9.39794		-70.6623	-49.934	-64.0607
	-75.5764	-42.4042	-63.8209		-68.3845	-8.00989	-3.4356		-69.8106	-48.2306	-62.7832
	-73.0216	-38.1459	-57.0077		-66.6812	-5.88046	-6.41678		-67.6814	-50.7858	-64.4865
	-78.9828	-38.1459	-62.1176		-69.2361	-7.584	-9.39794		-70.6623	-52.0633	-64.0607
	-77.7054	-36.8684	-63.3951		-67.5328	-8.86165	-5.13914		-72.7915	-49.934	-64.4865
	-74.299	-38.1459	-61.266		-67.9586	-4.6028	-5.9909		-73.6432	-50.7858	-64.0607
	-75.5764	-41.9784	-61.266		-67.9586	-8.43577	-5.13914		-73.6432	-49.934	-61.9315
	-75.5764	-40.7009	-59.9885		-66.6812	-7.584	-5.9909		-73.6432	-49.5082	-63.6349
	-77.2796	-41.5526	-65.0984		-66.6812	-8.00989	-9.82382		-71.9398	-49.5082	-62.3573
	-76.8538	-39.4234	-63.8209		-70.0877	-8.43577	-7.26854		-71.514	-51.6375	-63.6349
	-76.428	-41.5526	-62.9693		-67.5328	-8.00989	-6.84266		-71.9398	-51.6375	-66.1899
	-79.4086	-40.2751	-62.1176		-67.9586	-11.8428	-6.41678		-74.069	-50.3599	-63.209
	-75.1506	-38.9976	-65.5242		-68.8103	-7.584	-5.56502		-72.7915	-51.6375	-64.9124
	-77.7054	-39.8492	-63.3951		-70.9394	-8.43577	-4.71325		-76.1982	-53.3409	-64.0607
	-78.1312	-41.9784	-65.5242		-67.9586	-10.9911	-5.56502		-71.514	-50.3599	-61.9315
	-76.428	-41.9784	-65.9501		-64.1262	-5.02868	-6.84266		-72.3657	-52.9151	-64.0607
	-79.4086	-38.9976	-63.8209		-65.8295	-7.15811	-5.13914		-74.9207	-51.6375	-61.9315
	-77.7054	-40.7009	-65.9501		-67.107	-7.15811	-5.56502		-72.3657	-53.3409	-65.3382
	-76.428	-40.7009	-62.9693		-67.5328	-6.30634	-6.84266		-76.1982	-52.0633	-62.7832
	-76.8538	-38.1459	-65.0984		-69.2361	-5.88046	-8.1203		-72.7915	-54.1926	-64.0607
	-76.8538	-42.4042	-65.0984		-68.8103	-8.86165	-4.28737		-71.0881	-51.2116	-65.7641
	-79.4086	-42.4042	-65.5242		-68.3845	-5.88046	-7.69442		-73.6432	-55.896	-60.2281
	-77.2796	-39.4234	-65.5242		-69.6619	-8.00989	-4.28737		-73.2173	-53.3409	-64.9124
	-78.557	-42.4042	-65.0984		-68.3845	-5.02868	-6.84266		-73.6432	-50.7858	-62.7832
	-78.1312	-43.2559	-64.2468		-67.9586	-7.15811	-7.26854		-78.7532	-52.9151	-64.0607
	-73.4474	-38.9976	-60.8402		-67.5328	-8.86165	-3.00972		-74.4948	-53.3409	-63.209
	-77.2796	-42.8301	-64.6726		-67.107	-6.73223	-5.56502		-73.6432	-55.4702	-61.9315
	-78.557	-44.9592	-66.8017		-67.5328	-3.32513	-8.97206		-74.9207	-53.7668	-63.6349
	-76.428	-40.2751	-62.9693		-64.9779	-4.6028	-8.1203		-72.7915	-53.3409	-64.4865
	-79.4086	-45.8109	-65.5242		-67.107	-6.73223	-8.1203		-72.7915	-48.2306	-62.7832
	-76.8538	-42.8301	-64.6726		-66.6812	-10.1393	-5.9909		-73.2173	-52.4892	-63.209
	-78.557	-41.5526	-65.5242		-68.3845	-8.86165	-6.41678		-73.2173	-55.896	-62.3573
	-77.7054	-40.2751	-63.3951		-68.3845	-8.86165	-5.13914		-74.4948	-53.7668	-65.3382
	-77.7054	-42.8301	-62.5435		-70.0877	-6.30634	-4.28737		-73.6432	-54.1926	-65.3382
	-79.8344	-43.6817	-60.4143		-66.2554	-9.28754	-4.71325		-76.624	-55.0443	-63.209
	-76.8538	-44.9592	-62.9693		-67.107	-4.6028	-4.28737		-74.9207	-53.7668	-65.3382
	-76.428	-45.3851	-64.2468		-67.107	-5.88046	-3.86149		-74.4948	-51.6375	-64.9124
	-78.557	-43.6817	-62.9693		-67.9586	-8.43577	-5.56502		-76.1982	-53.7668	-64.4865
	-79.8344	-46.2367	-64.6726		-68.3845	-8.86165	-3.00972		-74.069	-52.9151	-61.9315
	-78.9828	-41.5526	-64.2468		-69.2361	-9.28754	-3.4356		-75.3465	-52.4892	-61.5056
	-76.428	-46.6625	-61.266		-65.4037	-8.86165	-6.84266		-75.3465	-55.896	-63.6349
	-76.0022	-44.9592	-66.3759		-62.8488	-8.86165	-3.4356		-76.624	-56.3219	-61.0798
	-80.2602	-42.8301	-68.0791		-70.5136	-5.45457	-5.9909		-75.7724	-48.6565	-63.6349
	-78.9828	-43.2559	-67.6533		-68.8103	-5.02868	-7.26854		-76.1982	-51.2116	-66.6158
	-76.428	-42.4042	-64.6726		-64.9779	-6.73223	-5.56502		-78.7532	-52.4892	-64.0607
	-78.1312	-44.1076	-66.8017		-69.6619	-8.00989	-5.9909		-76.1982	-52.9151	-64.9124
	-79.8344	-44.9592	-63.3951		-67.9586	-4.6028	-1.73207		-77.4757	-56.7478	-61.0798
	-78.557	-43.2559	-66.8017		-68.8103	-6.73223	-3.00972		-77.0499	-53.3409	-62.3573
	-78.1312	-44.5334	-66.3759		-67.107	-8.43577	-6.84266		-78.3274	-55.4702	-65.7641
	-81.1118	-43.6817	-67.6533		-67.9586	-8.00989	-7.69442		-78.3274	-50.7858	-64.0607
	-79.8344	-44.1076	-67.6533		-68.3845	-9.71342	-5.56502		-79.6049	-52.9151	-64.4865
	-82.3892	-43.2559	-67.2275		-69.6619	-7.584	-5.56502		-77.0499	-57.5995	-63.209
	-81.1118	-40.7009	-69.3566		-67.107	-8.43577	-5.9909		-79.6049	-55.0443	-67.0416
	-75.5764	-44.9592	-69.3566		-67.107	-7.15811	-7.26854		-77.0499	-56.3219	-64.0607
	-78.557	-44.1076	-67.6533		-67.9586	-8.86165	-5.13914		-81.3082	-51.6375	-67.0416
	-79.8344	-44.5334	-67.6533		-67.5328	-7.584	-7.26854		-78.7532	-52.0633	-64.9124
	-78.1312	-44.5334	-68.505		-66.2554	-10.1393	-5.56502		-77.9015	-51.6375	-65.7641
	-75.5764	-46.6625	-66.8017		-66.2554	-11.417	-4.71325		-79.6049	-55.4702	-64.4865
	-75.5764	-43.6817	-69.3566		-65.4037	-6.30634	-3.00972		-78.3274	-55.896	-68.3191
	-76.0022	-46.2367	-68.9308		-67.9586	-8.86165	-8.1203		-78.7532	-56.7478	-67.4674
	-79.4086	-45.8109	-68.505		-70.5136	-8.86165	-5.13914		-78.3274	-53.3409	-65.3382
	-77.7054	-43.2559	-70.2083		-67.107	-10.9911	-6.41678		-83.0115	-55.896	-65.3382
	-81.1118	-41.9784	-66.8017		-67.9586	-7.584	-7.26854		-78.7532	-55.4702	-67.0416
	-76.428	-44.1076	-67.2275		-66.6812	-9.28754	-2.58384		-77.4757	-55.896	-67.0416
	-76.428	-45.8109	-69.7824		-69.2361	-10.9911	-5.13914		-78.7532	-53.3409	-66.1899
	-78.9828	-40.7009	-70.2083		-66.2554	-8.86165	-4.71325		-78.3274	-55.896	-68.3191
	-80.2602	-41.1267	-70.6341		-68.8103	-7.15811	-3.86149		-79.179	-55.896	-68.3191
	-77.7054	-41.1267	-65.5242		-67.107	-7.15811	-3.86149		-80.8824	-56.7478	-67.0416
	-78.557	-41.1267	-70.6341		-69.6619	-7.15811	-5.13914		-79.6049	-52.4892	-67.8933
	-80.2602	-45.8109	-68.0791		-69.6619	-7.15811	-5.56502		-77.0499	-58.4512	-67.0416
	-75.1506	-42.4042	-67.6533		-67.9586	-6.30634	-6.84266		-78.7532	-55.896	-70.0225
	-76.428	-44.9592	-69.3566		-70.0877	-8.00989	-3.00972		-79.6049	-58.4512	-67.0416
	-76.428	-41.1267	-71.4857		-67.107	-6.30634	-3.86149		-79.6049	-56.7478	-67.0416
	-77.7054	-44.5334	-67.6533		-67.107	-6.73223	-2.58384		-78.3274	-56.7478	-65.3382
	-79.4086	-42.4042	-71.4857		-67.5328	-7.15811	-4.71325		-77.0499	-57.1736	-68.3191
	-79.4086	-42.8301	-68.9308		-68.8103	-6.30634	-1.30618		-77.0499	-55.896	-67.4674
	-78.9828	-43.6817	-73.6148		-68.8103	-12.2687	-7.26854		-76.1982	-54.1926	-68.3191
	-74.299	-43.6817	-68.505		-68.8103	-5.88046	-5.56502		-78.7532	-54.6185	-71.7259
	-79.4086	-45.8109	-68.9308		-68.3845	-7.15811	-5.13914		-80.4565	-60.1546	-66.1899
	-78.557	-43.2559	-68.505		-68.3845	-5.02868	-4.28737		-80.4565	-57.5995	-64.9124
	-75.5764	-46.2367	-68.505		-69.2361	-3.75102	-6.84266		-79.6049	-53.7668	-67.4674
	-76.0022	-46.2367	-73.189		-68.8103	-4.6028	-4.28737		-82.1599	-59.3029	-69.5967
	-80.2602	-42.8301	-66.8017		-67.9586	-3.75102	-8.97206		-78.3274	-55.896	-69.1708
	-80.686	-43.6817	-68.505		-70.5136	-8.00989	-7.26854		-80.4565	-53.7668	-69.5967
	-77.2796	-44.9592	-71.0599		-67.5328	-6.30634	-8.1203		-79.6049	-56.7478	-71.3
	-76.428	-47.94	-70.6341		-68.3845	-8.00989	-4.71325		-77.9015	-57.5995	-69.1708
	-76.8538	-44.5334	-74.0406		-67.107	-8.00989	-4.28737		-78.7532	-57.5995	-71.3
	-76.8538	-45.3851	-71.0599		-67.5328	-7.15811	-6.41678		-79.6049	-56.3219	-69.5967
	-77.7054	-45.3851	-73.189		-70.5136	-5.88046	-6.41678		-80.0307	-55.896	-72.1517
	-76.428	-43.2559	-72.3373		-67.9586	-7.15811	-3.4356		-83.0115	-57.1736	-70.4484
	-81.1118	-48.3659	-73.189		-70.0877	-6.73223	-6.41678		-80.4565	-55.4702	-69.1708
	-78.9828	-44.1076	-68.0791		-70.5136	-4.17691	-4.71325		-78.7532	-55.896	-70.8742
	-80.686	-46.2367	-71.4857		-67.9586	-4.6028	-4.28737		-81.3082	-55.896	-69.5967
	-78.1312	-45.3851	-73.189		-67.9586	-4.6028	-6.41678		-79.6049	-56.7478	-70.4484
	-78.1312	-48.3659	-72.3373		-70.0877	-8.43577	-5.56502		-82.5857	-56.7478	-72.1517
	-81.1118	-45.8109	-73.6148		-64.9779	-5.45457	-5.56502		-81.3082	-55.0443	-70.8742
	-76.8538	-44.1076	-75.318		-68.3845	-5.02868	-3.86149		-80.4565	-56.3219	-71.7259
	-80.2602	-44.5334	-74.4664		-67.5328	-5.88046	-5.9909		-85.1407	-55.896	-73.8551
	-80.686	-46.2367	-74.0406		-70.0877	-8.00989	-5.9909		-82.5857	-55.896	-72.1517
	-79.4086	-44.9592	-73.189		-71.791	-7.15811	-4.71325		-78.7532	-55.0443	-73.0034
	-80.686	-46.2367	-72.7631		-65.8295	-2.47335	-4.71325		-84.289	-57.1736	-71.7259
	-80.686	-44.9592	-73.189		-68.3845	-5.45457	-4.28737		-84.7148	-55.4702	-72.1517
	-79.8344	-46.2367	-71.4857		-67.9586	-1.19568	-6.84266		-84.289	-53.7668	-73.4292
	-80.2602	-48.3659	-71.4857		-65.8295	-6.30634	-5.56502		-85.9923	-57.1736	-73.4292
	-80.2602	-44.9592	-74.8922		-69.6619	-6.73223	-5.9909		-85.5665	-57.5995	-74.7067
	-80.686	-46.2367	-72.3373		-70.0877	-5.88046	-1.73207		-80.8824	-56.3219	-72.1517
	-80.2602	-44.1076	-74.4664		-67.107	-5.02868	-7.26854		-83.4374	-59.7287	-73.0034
	-82.3892	-47.5142	-71.9115		-67.107	-7.584	-8.97206		-87.2698	-61.0063	-73.8551
	-79.4086	-44.5334	-73.6148		-68.8103	-3.32513	-5.9909		-85.5665	-61.0063	-69.5967
	-82.815	-45.8109	-73.189		-67.9586	-8.86165	-5.56502		-84.289	-58.4512	-73.8551
	-80.686	-44.1076	-74.0406		-71.3652	-5.02868	-8.1203		-87.6956	-56.7478	-72.1517
	-78.557	-45.3851	-70.2083		-70.9394	-8.43577	-4.71325		-85.9923	-60.5804	-68.745
	-82.815	-44.9592	-74.8922		-69.6619	-5.88046	-5.13914		-84.7148	-57.1736	-74.2809
	-79.4086	-46.2367	-73.6148		-71.3652	-6.73223	-4.71325		-85.5665	-61.0063	-71.3
	-82.815	-44.5334	-75.318		-68.8103	-5.02868	-5.56502		-86.844	-57.1736	-74.7067
	-81.5376	-44.9592	-76.5955		-67.9586	-5.88046	-4.28737		-84.289	-58.0253	-73.8551
	-79.8344	-47.5142	-77.4471		-69.6619	-7.584	-6.41678		-83.4374	-54.6185	-78.1134
	-77.2796	-46.2367	-77.4471		-67.9586	-6.73223	-6.41678		-85.9923	-60.1546	-72.1517
	-79.8344	-40.2751	-76.1697		-69.2361	-6.73223	-6.41678		-86.844	-59.3029	-75.5584
	-79.8344	-46.2367	-76.5955		-67.5328	-5.02868	-4.28737		-86.844	-56.7478	-69.1708
	-79.8344	-47.94	-74.8922		-66.2554	-1.19568	-8.97206		-85.9923	-58.877	-72.5776
	-81.5376	-43.6817	-72.7631		-70.9394	-4.6028	-5.9909		-85.9923	-58.877	-75.5584
	-82.815	-44.9592	-77.8729		-68.8103	-5.45457	-8.54618		-87.2698	-57.5995	-72.5776
	-80.2602	-46.2367	-74.0406		-68.3845	-1.62157	-6.84266		-83.8632	-58.4512	-75.5584
	-79.4086	-45.3851	-74.0406		-70.5136	1.35967	-8.54618		-85.5665	-57.5995	-73.0034
	-80.686	-44.9592	-74.8922		-70.5136	-4.17691	-9.82382		-83.4374	-58.4512	-74.7067
	-77.2796	-45.8109	-74.4664		-67.9586	-2.47335	-5.56502		-86.844	-59.7287	-73.0034
	-82.3892	-44.9592	-76.5955		-70.9394	-3.32513	-6.41678		-87.6956	-56.7478	-74.2809
	-79.8344	-44.5334	-80.4278		-68.3845	-2.04746	-9.39794		-81.734	-54.6185	-71.7259
	-77.7054	-46.2367	-77.4471		-67.107	-3.75102	-8.54618		-83.4374	-58.4512	-72.1517
	-80.2602	-44.9592	-75.7438		-68.3845	-3.75102	-5.13914		-84.7148	-61.4321	-73.0034
	-83.6666	-44.9592	-78.2987		-69.6619	-2.89924	-10.2497		-83.8632	-56.3219	-75.5584
	-82.815	-44.9592	-81.7052		-68.3845	0.0819915	-9.82382		-81.734	-58.877	-71.7259
	-81.5376	-41.1267	-74.8922		-70.9394	-2.89924	-8.54618		-83.8632	-57.1736	-74.7067
	-81.9634	-44.9592	-77.4471		-69.6619	-2.89924	-6.41678		-87.2698	-56.7478	-73.4292
	-78.9828	-44.9592	-76.1697		-66.6812	-6.73223	-10.6756		-84.7148	-58.0253	-72.1517
	-81.1118	-45.3851	-79.1503		-67.107	-2.89924	-4.28737		-83.4374	-61.4321	-76.4101
	-81.5376	-47.5142	-81.2794		-66.6812	-4.17691	-7.26854		-85.5665	-60.1546	-73.0034
	-82.3892	-46.6625	-77.8729		-64.9779	-1.62157	-11.5273		-85.5665	-62.7097	-73.8551
	-79.4086	-44.1076	-79.1503		-67.5328	-3.32513	-10.2497		-87.6956	-58.4512	-72.1517
	-78.9828	-44.1076	-79.5761		-68.3845	-2.89924	-9.82382		-86.4182	-59.3029	-71.3
	-81.1118	-45.8109	-79.5761		-67.107	-3.32513	-8.54618		-87.6956	-58.4512	-73.4292
	-80.2602	-43.6817	-81.2794		-67.9586	-1.19568	-10.6756		-84.7148	-59.3029	-71.7259
	-83.2408	-46.2367	-81.2794		-73.0685	-3.75102	-10.2497		-85.1407	-59.3029	-71.3
	-79.4086	-48.3659	-81.7052		-67.9586	-5.45457	-6.84266		-85.9923	-61.0063	-72.1517
	-80.686	-45.3851	-85.1116		-71.3652	-4.17691	-8.54618		-88.1215	-58.4512	-73.0034
	-81.5376	-47.5142	-81.7052		-67.9586	-0.3439	-8.1203		-90.2506	-61.4321	-74.7067
	-82.815	-47.5142	-83.4084		-66.2554	-0.769791	-8.97206		-91.5281	-61.0063	-69.5967
	-81.5376	-44.1076	-80.4278		-70.5136	-3.75102	-11.5273		-88.5473	-58.4512	-70.4484
	-84.5182	-46.2367	-80.4278		-72.6427	-4.17691	-9.82382		-89.3989	-63.9872	-72.5776
	-81.1118	-42.4042	-83.8342		-70.5136	-3.75102	-10.2497		-88.5473	-58.0253	-77.2618
	-81.9634	-46.2367	-85.9633		-68.8103	-1.62157	-9.39794		-92.8055	-61.858	-73.0034
	-84.944	-41.9784	-82.5568		-69.2361	-5.02868	-9.82382		-89.8248	-61.858	-70.4484
	-81.5376	-42.8301	-82.131		-68.3845	-5.45457	-12.3791		-88.1215	-61.4321	-76.4101
	-81.9634	-48.3659	-82.5568		-70.9394	-1.62157	-7.26854		-86.4182	-63.1355	-72.1517
	-81.5376	-46.6625	-83.8342		-68.3845	-0.3439	-7.69442		-88.9731	-60.1546	-71.3
	-82.3892	-47.0884	-82.131		-68.3845	-2.89924	-11.5273		-86.844	-60.1546	-73.8551
	-81.1118	-46.6625	-82.5568		-72.6427	-2.89924	-9.82382		-89.8248	-61.0063	-72.5776
	-83.2408	-47.0884	-86.8149		-69.6619	-3.75102	-7.69442		-90.2506	-59.7287	-76.8359
	-83.6666	-47.0884	-82.5568		-67.9586	0.0819915	-10.6756		-89.8248	-64.4131	-74.7067
	-88.3503	-47.94	-85.1116		-68.3845	-4.6028	-11.1015		-88.1215	-60.1546	-71.3
	-85.7956	-47.94	-81.7052		-67.5328	-3.75102	-8.97206		-87.2698	-61.4321	-72.1517
	-84.944	-47.0884	-83.4084		-70.9394	-1.19568	-10.2497		-90.6764	-60.5804	-73.4292
	-86.2214	-44.9592	-83.8342		-71.791	-2.89924	-8.1203		-93.2314	-61.0063	-75.1326
	-84.944	-44.9592	-86.8149		-70.0877	-1.62157	-9.82382		-87.2698	-61.858	-72.1517
	-86.2214	-48.3659	-88.9439		-71.791	-1.19568	-8.1203		-92.8055	-61.858	-73.0034
	-81.9634	-45.8109	-81.2794		-68.3845	-4.17691	-8.54618		-86.844	-58.0253	-75.1326
	-86.2214	-46.2367	-86.8149		-69.6619	-2.89924	-12.3791		-88.9731	-61.0063	-76.8359
	-84.0924	-48.3659	-83.4084		-73.4943	-3.32513	-8.97206		-86.844	-63.5614	-74.2809
	-84.944	-47.0884	-82.5568		-71.3652	-3.75102	-8.97206		-90.2506	-60.5804	-76.4101
	-84.0924	-46.2367	-82.9826		-67.9586	-5.45457	-13.2308		-92.3797	-60.5804	-75.1326
	-87.0729	-45.8109	-82.131		-70.5136	-2.89924	-11.5273		-92.3797	-58.0253	-75.1326
	-82.815	-47.5142	-82.131		-68.8103	-3.32513	-14.0826		-90.2506	-62.2838	-75.9843
	-84.5182	-47.0884	-86.8149		-71.3652	-2.04746	-11.1015		-87.6956	-61.0063	-76.4101
	-85.7956	-46.2367	-82.5568		-69.6619	-5.02868	-11.1015		-85.9923	-63.5614	-76.8359
	-86.2214	-48.7917	-82.9826		-69.6619	-3.75102	-14.0826		-89.8248	-61.4321	-76.4101
	-84.944	-46.6625	-80.4278		-71.3652	-2.89924	-8.97206		-89.8248	-63.9872	-74.7067
	-87.4987	-47.5142	-85.9633		-68.3845	-5.02868	-11.9532		-90.6764	-62.2838	-77.2618
	-84.5182	-47.94	-85.5375		-70.9394	-4.6028	-10.6756		-91.1022	-61.858	-76.8359
	-87.4987	-46.6625	-84.6858		-68.3845	-2.89924	-15.7861		-91.5281	-63.5614	-75.1326
	-89.6277	-47.94	-83.4084		-71.791	-4.6028	-13.2308		-88.9731	-63.9872	-78.5393
	-86.2214	-47.94	-88.5181		-70.5136	-2.89924	-14.0826		-87.2698	-61.858	-78.5393
	-88.3503	-45.3851	-88.0923		-70.9394	-2.04746	-11.1015		-89.3989	-61.4321	-75.9843
	-87.9245	-49.2175	-87.6665		-70.9394	-2.47335	-13.6567		-91.5281	-59.3029	-75.1326
	-83.6666	-47.5142	-83.8342		-70.9394	-3.32513	-11.5273		-88.5473	-61.0063	-80.2426
	-86.2214	-48.7917	-84.26		-70.9394	-3.32513	-12.805		-90.2506	-62.7097	-78.5393
	-87.0729	-48.3659	-83.8342		-73.9201	-2.89924	-14.5085		-88.5473	-61.4321	-80.2426
	-84.5182	-47.0884	-82.5568		-69.2361	-2.47335	-13.6567		-93.2314	-62.7097	-77.2618
	-87.9245	-52.1983	-85.9633		-70.0877	-3.75102	-8.54618		-89.8248	-64.4131	-76.4101
	-88.7761	-50.495	-85.1116		-67.5328	-2.89924	-12.805		-91.1022	-63.5614	-75.5584
	-87.0729	-50.495	-84.6858		-70.5136	-7.584	-9.39794		-93.2314	-58.4512	-75.5584
	-85.3698	-47.0884	-83.8342		-70.9394	-3.75102	-8.1203		-96.6379	-60.5804	-75.9843
	-89.2019	-50.495	-84.6858		-70.5136	-3.32513	-11.9532		-92.3797	-61.0063	-75.1326
	-90.0535	-49.6433	-81.7052		-70.9394	-4.6028	-13.2308		-90.6764	-63.1355	-78.1134
	-86.2214	-49.6433	-81.7052		-68.3845	-6.30634	-9.39794		-93.2314	-62.2838	-75.1326
	-86.2214	-49.2175	-83.4084		-70.5136	-5.88046	-11.9532		-93.2314	-63.1355	-74.2809
	-86.2214	-47.0884	-85.9633		-72.2168	-5.02868	-13.2308		-95.7863	-61.0063	-75.9843
	-88.7761	-49.2175	-85.5375		-70.5136	-5.45457	-10.6756		-94.5088	-63.5614	-76.4101
	-88.3503	-50.0692	-83.8342		-70.9394	-3.75102	-11.9532		-93.6572	-63.1355	-78.9651
	-87.4987	-47.94	-87.2407		-72.2168	-3.32513	-11.9532		-94.5088	-61.0063	-78.1134
	-87.0729	-47.5142	-84.6858		-72.2168	-5.45457	-11.9532		-97.9154	-63.5614	-76.8359
	-88.7761	-47.0884	-84.26		-70.9394	-3.32513	-9.82382		-97.4896	-63.5614	-77.6876
	-86.6472	-50.9208	-86.8149		-70.5136	-3.32513	-11.1015		-93.6572	-66.1165	-76.4101
	-86.2214	-49.2175	-85.5375		-72.6427	-1.62157	-7.69442		-97.0637	-64.4131	-76.4101
	-83.2408	-51.7725	-86.3891		-69.2361	-5.02868	-9.82382		-97.9154	-66.1165	-77.2618
	-87.4987	-50.0692	-85.1116		-70.9394	-3.32513	-9.82382		-93.6572	-65.2648	-76.4101
	-90.4793	-51.3466	-85.5375		-71.3652	-3.75102	-9.39794		-96.2121	-62.2838	-75.1326
	-86.2214	-50.9208	-84.26		-71.3652	-3.75102	-9.39794		-97.9154	-60.1546	-74.2809
	-86.2214	-51.3466	-86.3891		-71.791	-5.45457	-11.5273		-96.6379	-62.7097	-79.3909
	-87.0729	-51.7725	-86.3891		-70.9394	-4.17691	-9.39794		-95.7863	-60.5804	-75.5584
	-84.5182	-50.9208	-87.2407		-70.0877	-3.32513	-9.39794		-94.083	-62.7097	-74.7067
	-90.0535	-53.0499	-84.6858		-68.8103	-3.32513	-9.39794		-96.6379	-60.1546	-74.7067
	-87.0729	-51.3466	-84.6858		-71.3652	-2.89924	-8.97206		-97.4896	-60.1546	-78.5393
	-85.3698	-48.7917	-85.1116		-69.2361	-4.17691	-11.5273		-96.6379	-61.0063	-77.6876
	-85.7956	-48.7917	-92.3503		-71.3652	-2.89924	-8.54618		-95.3605	-63.1355	-75.9843
	-87.9245	-51.7725	-85.9633		-71.791	-3.75102	-7.69442		-99.6186	-66.9681	-78.9651
	-88.3503	-53.0499	-86.3891		-71.791	-2.89924	-8.1203		-94.9346	-60.1546	-76.8359
	-88.3503	-54.7532	-85.5375		-70.0877	-4.17691	-7.69442		-97.0637	-63.5614	-78.1134
	-87.4987	-53.0499	-86.8149		-68.3845	-2.04746	-7.26854		-94.5088	-65.6906	-79.8168
	-86.6472	-51.7725	-89.7955		-71.3652	-5.02868	-6.41678		-98.3412	-63.1355	-77.6876
	-87.9245	-49.2175	-88.5181		-67.9586	-2.89924	-6.41678		-97.0637	-62.7097	-77.6876
	-86.6472	-49.2175	-84.26		-67.107	-2.89924	-6.84266		-96.2121	-62.2838	-78.1134
	-86.6472	-50.9208	-86.8149		-70.5136	-3.32513	-8.97206		-97.4896	-64.4131	-77.6876
	-89.6277	-47.5142	-86.3891		-67.107	-5.02868	-8.54618		-96.6379	-63.5614	-76.4101
	-92.6082	-50.9208	-87.2407		-69.2361	-3.32513	-5.9909		-94.9346	-59.7287	-80.6684
	-89.6277	-48.7917	-90.2213		-67.107	-2.89924	-4.71325		-97.0637	-64.8389	-79.8168
	-86.2214	-51.7725	-88.0923		-70.9394	-3.75102	-6.41678		-97.0637	-62.7097	-78.9651
	-87.0729	-49.2175	-88.0923		-71.3652	-4.17691	-8.97206		-98.767	-65.2648	-81.0943
	-87.9245	-50.0692	-88.5181		-70.9394	-3.75102	-4.71325		-99.6186	-62.7097	-78.9651
	-87.4987	-50.495	-87.6665		-71.3652	-2.04746	-9.82382		-100.044	-63.1355	-81.5201
	-90.0535	-50.0692	-88.9439		-71.3652	-3.75102	-10.6756		-96.2121	-62.7097	-80.6684
	-87.9245	-50.9208	-86.8149		-68.8103	-2.89924	-9.39794		-100.044	-62.7097	-81.9459
	-89.6277	-48.3659	-88.9439		-73.9201	0.507883	-6.41678		-98.3412	-63.9872	-81.0943
	-91.3309	-50.0692	-88.0923		-70.5136	-3.32513	-8.1203		-97.0637	-65.2648	-81.0943
	-92.1824	-50.9208	-89.7955		-72.2168	-2.47335	-7.26854		-97.9154	-60.5804	-84.0751
	-87.4987	-50.495	-92.3503		-70.5136	-6.73223	-6.84266		-97.0637	-61.858	-81.5201
	-91.3309	-50.0692	-85.5375		-70.9394	-7.15811	-5.13914		-97.0637	-65.6906	-79.8168
	-90.0535	-52.6241	-88.9439		-73.4943	-2.47335	-9.39794		-99.6186	-65.2648	-77.2618
	-92.6082	-52.1983	-86.8149		-72.2168	-5.02868	-8.97206		-94.9346	-65.6906	-82.3718
	-90.4793	-54.7532	-90.2213		-71.791	-1.62157	-6.41678		-96.6379	-65.6906	-79.8168
	-92.6082	-51.3466	-90.2213		-70.0877	-2.04746	-4.28737		-99.6186	-64.8389	-81.9459
	-90.0535	-50.495	-87.6665		-73.4943	-4.17691	-6.41678		-95.7863	-63.5614	-77.2618
	-90.0535	-50.0692	-88.0923		-74.7717	-0.3439	-7.69442		-94.5088	-64.8389	-78.9651
	-89.2019	-51.7725	-87.6665		-72.2168	-1.19568	-5.13914		-97.9154	-64.8389	-83.2234
	-90.9051	-52.6241	-88.5181		-76.9008	-2.47335	-5.13914		-97.4896	-63.9872	-78.1134
	-93.4598	-51.3466	-89.3697		-73.9201	-4.17691	-3.86149		-96.6379	-68.2457	-83.2234
	-89.2019	-51.7725	-88.5181		-75.1976	-3.75102	-3.86149		-99.1928	-63.5614	-80.6684
	-90.4793	-52.6241	-86.8149		-71.791	-5.02868	-7.69442		-97.4896	-63.9872	-83.2234
	-92.6082	-52.1983	-91.0729		-75.1976	-2.89924	-8.97206		-102.174	-64.4131	-79.3909
	-90.0535	-53.9016	-89.3697		-72.6427	-2.89924	-5.56502		-97.9154	-66.1165	-84.9267
	-94.3114	-54.3274	-89.7955		-74.3459	-1.62157	-4.28737		-100.47	-66.5423	-81.0943
	-90.9051	-53.4758	-86.3891		-71.791	-2.89924	-7.26854		-100.896	-67.394	-85.7784
	-92.1824	-54.7532	-85.9633		-70.0877	-4.17691	-5.9909		-102.599	-63.9872	-81.5201
	-90.4793	-53.4758	-87.2407		-73.9201	0.933775	-4.71325		-95.3605	-64.8389	-78.9651
	-92.6082	-55.6049	-87.2407		-72.6427	-4.6028	-6.84266		-97.0637	-68.6715	-81.5201
	-93.4598	-54.3274	-89.7955		-76.475	-1.19568	-5.13914		-100.47	-63.1355	-84.9267
	-93.4598	-52.6241	-94.0535		-72.6427	-0.3439	-8.54618		-99.6186	-67.394	-83.2234
	-91.7566	-57.3082	-89.7955		-71.3652	-2.89924	-4.71325		-100.044	-66.1165	-82.7976
	-92.6082	-55.1791	-92.3503		-76.0492	0.0819915	-6.84266		-99.1928	-63.9872	-79.8168
	-90.9051	-55.1791	-87.6665		-73.4943	-2.47335	-7.69442		-98.3412	-66.5423	-86.2042
	-91.7566	-56.4565	-89.3697		-70.5136	-1.19568	-7.26854		-95.7863	-69.0974	-81.5201
	-93.4598	-57.3082	-89.7955		-73.0685	-4.17691	-5.13914		-99.6186	-69.9491	-81.0943
	-94.3114	-57.3082	-92.3503		-75.1976	-1.19568	-5.56502		-99.1928	-65.6906	-83.2234
	-91.7566	-55.1791	-89.3697		-72.6427	-2.89924	-3.86149		-98.767	-65.6906	-82.3718
	-93.8856	-56.4565	-92.7761		-68.3845	-4.6028	-3.4356		-101.748	-66.9681	-83.2234
	-94.7372	-54.3274	-88.5181		-70.9394	-0.769791	-5.9909		-101.322	-66.1165	-82.3718
	-94.7372	-55.1791	-91.4987		-71.791	-5.02868	-3.4356		-97.0637	-67.8199	-85.3526
	-94.7372	-56.4565	-92.3503		-73.0685	-1.62157	-5.56502		-100.896	-66.9681	-81.5201
	-96.4403	-56.0307	-90.2213		-74.7717	-3.32513	-5.9909		-100.47	-67.394	-82.3718
	-97.2919	-56.8823	-89.3697		-73.0685	-3.75102	-6.41678		-98.3412	-67.8199	-84.0751
	-96.4403	-57.734	-87.6665		-74.3459	-2.04746	-3.4356		-100.044	-66.5423	-85.3526
	-96.4403	-53.0499	-87.2407		-72.2168	-2.89924	-9.82382		-100.896	-67.394	-82.3718
	-97.7177	-58.1598	-92.3503		-72.2168	-4.17691	-4.28737		-98.3412	-69.0974	-85.3526
	-91.7566	-56.0307	-90.6471		-71.791	-3.32513	-5.9909		-98.767	-68.2457	-85.3526
	-95.5888	-55.6049	-88.5181		-77.3266	-2.47335	-6.84266		-100.47	-66.9681	-82.7976
	-97.2919	-56.4565	-91.0729		-72.2168	-5.02868	-5.9909		-100.47	-65.2648	-80.2426
	-96.4403	-56.8823	-92.3503		-72.6427	-4.17691	-3.86149		-99.1928	-70.8007	-81.9459
	-93.034	-57.3082	-91.9245		-73.0685	-3.75102	-4.71325		-100.044	-70.8007	-84.0751
	-93.4598	-58.1598	-95.3309		-73.9201	-3.75102	-3.4356		-98.767	-67.394	-85.3526
	-95.163	-56.4565	-95.7567		-73.9201	-2.89924	-6.41678		-102.174	-69.5232	-81.0943
	-99.4208	-55.1791	-91.0729		-73.9201	-3.32513	-3.00972		-102.174	-67.394	-84.5009
	-93.4598	-54.7532	-92.3503		-74.3459	-0.769791	-5.9909		-99.1928	-66.9681	-82.7976
	-94.7372	-54.7532	-93.2019		-73.0685	-0.769791	-3.4356		-101.748	-69.5232	-84.9267
	-93.4598	-58.1598	-88.9439		-74.3459	-2.04746	-6.41678		-98.3412	-68.6715	-83.2234
	-100.698	-57.3082	-91.0729		-72.2168	-2.89924	-4.71325		-101.322	-66.5423	-81.9459
	-97.7177	-58.1598	-91.9245		-73.0685	-3.32513	-6.41678		-103.025	-69.0974	-84.5009
	-95.5888	-59.8631	-93.6277		-74.7717	0.0819915	-5.56502		-99.1928	-70.8007	-83.2234
	-95.163	-58.5856	-91.9245		-75.6234	-3.75102	-7.26854		-101.748	-71.2266	-85.7784
	-96.8661	-59.8631	-88.5181		-75.6234	-2.47335	-2.58384		-100.896	-67.394	-83.6492
	-96.4403	-58.1598	-92.3503		-73.4943	-1.62157	-5.56502		-100.896	-72.0783	-82.7976
	-98.995	-58.1598	-90.2213		-73.4943	-2.47335	-3.86149		-101.748	-70.8007	-80.6684
	-93.4598	-58.1598	-92.3503		-75.6234	-0.3439	-2.15795		-105.154	-70.3749	-86.2042
	-98.1435	-56.4565	-90.6471		-73.0685	-3.75102	-7.69442		-102.599	-69.0974	-84.0751
	-98.995	-60.7147	-91.4987		-73.4943	0.507883	-0.45441		-102.599	-70.8007	-83.2234
	-94.3114	-58.1598	-88.9439		-70.9394	-0.3439	-0.880296		-102.174	-69.0974	-86.2042
	-99.4208	-59.8631	-89.7955		-76.475	0.507883	-3.86149		-102.174	-68.2457	-84.9267
	-99.4208	-56.8823	-92.3503		-71.3652	-1.62157	-1.73207		-104.303	-71.2266	-85.7784
	-96.0145	-59.8631	-93.6277		-72.2168	-1.19568	-3.00972		-103.025	-66.5423	-84.5009
	-98.1435	-55.1791	-93.6277		-71.3652	0.933775	-3.4356		-103.025	-67.8199	-83.2234
	-100.698	-57.3082	-91.4987		-76.475	-2.04746	-2.58384		-103.025	-72.0783	-78.9651
	-99.8466	-59.0114	-91.4987		-76.0492	-1.62157	-3.4356		-101.748	-67.8199	-83.6492
	-100.698	-59.4373	-93.2019		-74.3459	-0.769791	-3.00972		-101.748	-72.5041	-81.9459
	-98.995	-54.7532	-94.0535		-70.5136	-2.04746	-4.28737		-107.283	-70.3749	-82.7976
	-98.1435	-56.4565	-92.3503		-74.3459	-1.19568	-4.28737		-106.006	-68.6715	-85.3526
	-101.124	-59.8631	-94.0535		-73.9201	-0.769791	-4.71325		-99.6186	-70.8007	-84.0751
	-96.4403	-58.5856	-90.6471		-73.4943	-2.04746	-5.9909		-107.283	-69.5232	-84.0751
	-96.0145	-57.734	-93.6277		-74.7717	-2.04746	-4.28737		-104.303	-70.3749	-84.9267
	-99.4208	-55.6049	-94.0535		-73.4943	1.35967	-3.4356		-103.451	-70.8007	-85.3526
	-98.995	-57.734	-93.2019		-72.2168	-2.89924	-3.4356		-106.857	-67.8199	-87.4817
	-100.272	-54.7532	-92.7761		-75.1976	-1.62157	-2.58384		-105.58	-68.6715	-81.9459
	-100.698	-53.9016	-94.0535		-75.1976	-2.04746	-3.86149		-105.58	-74.2075	-84.9267
	-99.8466	-60.7147	-92.7761		-74.3459	-2.04746	-3.86149		-105.154	-69.0974	-84.9267
	-98.5692	-57.3082	-94.9051		-73.0685	-1.19568	-6.41678		-103.451	-70.3749	-87.0559
	-98.5692	-62.418	-92.3503		-77.7524	-4.6028	-5.9909		-104.303	-72.93	-84.5009
	-98.5692	-57.734	-94.9051		-74.7717	-1.62157	-4.71325		-105.58	-72.0783	-83.6492
	-99.8466	-60.7147	-92.7761		-73.4943	-0.3439	-5.56502		-105.154	-70.3749	-87.0559
	-97.7177	-62.8438	-91.9245		-73.0685	-2.47335	-5.13914		-106.857	-71.2266	-85.3526
	-96.8661	-62.8438	-97.034		-74.3459	-1.62157	-5.9909		-106.006	-71.2266	-86.2042
	-100.272	-61.1405	-94.9051		-74.7717	-2.04746	-4.71325		-106.432	-73.3558	-83.6492
	-96.8661	-60.2889	-94.4793		-75.1976	-2.04746	-5.9909		-107.709	-70.8007	-87.9075
	-99.8466	-64.547	-95.3309		-74.3459	-1.62157	-6.84266		-104.303	-71.6524	-86.2042
	-100.698	-62.8438	-94.4793		-72.2168	-0.3439	-6.41678		-107.709	-72.0783	-87.9075
	-98.995	-60.2889	-94.9051		-74.3459	-0.3439	-5.13914		-111.116	-68.6715	-88.3334
	-98.1435	-61.1405	-92.3503		-73.9201	-2.89924	-4.71325		-109.838	-72.0783	-88.3334
	-101.975	-61.1405	-93.2019		-76.475	-1.19568	-7.69442		-108.987	-71.6524	-86.63
	-97.7177	-61.1405	-96.1825		-76.9008	0.507883	-3.00972		-107.283	-69.5232	-86.2042
	-98.5692	-64.547	-95.3309		-76.9008	-2.89924	-3.86149		-108.987	-70.8007	-86.2042
	-96.0145	-62.8438	-97.4598		-75.6234	-2.04746	-6.41678		-106.432	-73.3558	-87.4817
	-99.4208	-64.547	-98.3114		-75.1976	0.507883	-5.56502		-109.838	-69.5232	-87.4817
	-100.272	-61.1405	-95.3309		-77.3266	-3.75102	-7.26854		-106.857	-72.5041	-84.9267
	-98.1435	-61.5663	-96.6082		-77.7524	-1.62157	-8.54618		-106.432	-74.2075	-87.4817
	-98.995	-61.9922	-98.3114		-81.5848	1.35967	-5.9909		-105.154	-71.6524	-87.4817
	-101.124	-65.3987	-97.8856		-78.1783	-1.62157	-4.71325		-111.541	-72.0783	-90.8883
	-99.8466	-61.5663	-97.034		-77.7524	-3.32513	-4.28737		-108.135	-68.6715	-89.185
	-101.124	-63.2696	-100.015		-76.475	-2.47335	-6.84266		-112.393	-75.9108	-89.185
	-101.975	-61.1405	-98.3114		-78.1783	2.63735	-8.97206		-108.987	-71.6524	-87.4817
	-101.55	-61.5663	-100.44		-75.1976	-2.89924	-6.84266		-108.561	-68.2457	-90.4625
	-98.5692	-63.2696	-99.163		-77.7524	0.507883	-9.82382		-106.432	-69.9491	-88.3334
	-103.253	-61.9922	-100.44		-75.6234	-1.62157	-11.5273		-109.838	-70.3749	-88.3334
	-101.124	-62.8438	-99.5888		-73.4943	-0.3439	-11.1015		-111.116	-70.8007	-86.2042
	-97.7177	-66.2503	-98.3114		-79.8815	0.507883	-10.2497		-107.709	-72.0783	-85.7784
	-101.124	-62.418	-97.8856		-77.7524	-1.19568	-8.97206		-110.69	-69.9491	-85.3526
	-102.401	-63.6954	-101.718		-81.5848	1.35967	-10.6756		-111.541	-70.8007	-84.0751
	-100.698	-63.6954	-101.292		-78.6041	-2.47335	-8.97206		-110.69	-72.93	-84.0751
	-98.5692	-62.8438	-100.015		-79.0299	-1.19568	-8.97206		-109.838	-71.6524	-85.7784
	-101.55	-62.8438	-99.5888		-77.3266	1.35967	-10.2497		-112.393	-73.3558	-87.4817
	-101.975	-60.2889	-98.3114		-79.8815	-0.769791	-9.39794		-112.819	-70.3749	-85.7784
	-103.253	-64.1212	-104.273		-76.9008	-2.04746	-8.1203		-109.412	-67.8199	-87.0559
	-99.4208	-63.6954	-101.292		-77.7524	0.507883	-11.5273		-108.135	-69.5232	-86.63
	-100.272	-64.1212	-100.866		-76.9008	-1.19568	-8.97206		-113.245	-71.2266	-89.185
	-100.698	-65.3987	-100.015		-78.6041	-0.3439	-12.3791		-112.819	-71.2266	-85.7784
	-100.698	-63.6954	-100.015		-76.9008	1.35967	-14.5085		-108.987	-72.5041	-86.63
	-98.5692	-64.547	-100.44		-74.7717	0.0819915	-9.39794		-112.819	-72.93	-86.2042
	-100.698	-62.8438	-102.995		-77.3266	-3.75102	-10.6756		-109.412	-75.485	-85.7784
	-99.4208	-63.2696	-99.5888		-76.0492	0.507883	-9.82382		-109.838	-72.93	-87.0559
	-98.5692	-63.6954	-99.163		-79.8815	-2.47335	-5.9909		-113.67	-76.3367	-87.9075
	-103.679	-62.418	-100.015		-77.7524	-3.32513	-8.97206		-110.69	-72.93	-88.3334
	-100.698	-61.9922	-99.163		-77.7524	1.78556	-5.56502		-114.948	-72.93	-86.63
	-96.8661	-64.547	-101.292		-79.0299	-0.3439	-9.82382		-112.393	-75.9108	-91.7399
	-96.0145	-64.1212	-101.718		-76.475	-1.19568	-12.805		-110.264	-73.3558	-89.6108
	-100.698	-67.9535	-102.144		-76.9008	-2.47335	-9.39794		-111.541	-73.3558	-86.2042
	-100.272	-67.1019	-105.55		-76.9008	0.933775	-10.2497		-109.838	-74.2075	-91.7399
	-100.272	-69.6568	-100.866		-76.9008	-2.47335	-8.54618		-114.096	-72.5041	-90.8883
	-100.698	-63.2696	-100.866		-78.6041	-1.62157	-9.82382		-107.283	-75.485	-89.6108
	-100.698	-67.1019	-98.7372		-79.8815	0.0819915	-8.1203		-112.393	-76.3367	-91.3141
	-101.124	-68.3794	-102.995		-76.9008	-1.19568	-9.39794		-115.799	-74.6333	-87.9075
	-98.1435	-64.547	-105.124		-78.6041	-1.62157	-9.82382		-111.116	-73.3558	-87.4817
	-99.4208	-66.6761	-102.144		-74.7717	0.0819915	-8.54618		-111.967	-73.7816	-88.7592
	-98.1435	-67.9535	-100.44		-78.1783	-1.62157	-8.97206		-111.541	-75.9108	-93.4432
	-97.7177	-66.2503	-104.698		-76.0492	-0.3439	-8.54618		-111.967	-75.485	-89.6108
	-101.975	-67.5277	-102.995		-76.475	-3.32513	-8.54618		-109.838	-74.2075	-87.4817
	-100.698	-70.0826	-103.421		-78.1783	0.0819915	-10.6756		-110.69	-75.9108	-90.0367
	-99.4208	-67.5277	-103.847		-75.6234	-0.3439	-4.28737		-113.67	-78.8917	-90.8883
	-101.55	-67.1019	-100.44		-75.6234	-1.19568	-11.9532		-111.967	-76.3367	-92.1658
	-102.401	-67.5277	-100.44		-76.9008	-1.19568	-8.54618		-113.245	-75.485	-91.3141
	-98.1435	-67.9535	-100.866		-77.7524	-0.3439	-10.6756		-110.264	-75.0592	-90.4625
	-101.975	-70.9342	-101.292		-75.6234	1.35967	-11.1015		-109.838	-73.7816	-89.185
	-102.401	-68.3794	-100.866		-72.6427	-3.32513	-12.3791		-113.245	-73.7816	-94.2949
	-101.975	-68.8052	-102.569		-78.6041	-2.89924	-10.6756		-111.116	-75.0592	-90.4625
	-101.124	-70.0826	-102.995		-77.7524	-0.769791	-8.1203		-108.561	-77.6142	-88.7592
	-100.272	-68.3794	-102.995		-77.7524	3.06324	-6.41678		-111.116	-76.7625	-89.6108
	-99.4208	-68.3794	-106.401		-76.0492	-1.19568	-8.97206		-112.819	-75.9108	-91.3141
	-101.124	-69.231	-105.124		-75.6234	-3.32513	-8.1203		-112.819	-75.485	-90.0367
	-102.827	-69.231	-99.163		-75.1976	0.933775	-8.1203		-113.245	-78.04	-93.0174
	-103.253	-67.1019	-104.273		-78.1783	-0.769791	-10.2497		-113.67	-78.04	-87.4817
	-104.53	-71.36	-104.273		-75.6234	-2.89924	-7.26854		-110.69	-77.6142	-90.0367
	-99.4208	-69.6568	-99.5888		-76.9008	1.78556	-8.1203		-113.245	-78.4659	-89.185
	-102.401	-68.3794	-102.144		-76.475	-1.62157	-6.41678		-112.393	-77.1883	-90.8883
	-100.698	-69.6568	-103.847		-78.6041	-0.3439	-6.41678		-114.096	-76.7625	-89.6108
	-102.401	-67.1019	-102.144		-78.6041	-3.32513	-9.39794		-113.67	-76.3367	-92.1658
	-101.55	-68.3794	-105.124		-76.9008	-4.6028	-7.69442		-113.67	-77.1883	-90.0367
	-102.827	-70.0826	-105.124		-76.0492	-2.89924	-5.13914		-114.522	-78.4659	-90.8883
	-104.104	-71.36	-100.866		-74.7717	-2.47335	-6.84266		-112.393	-80.595	-88.7592
	-102.827	-74.7665	-103.847		-76.9008	-3.32513	-6.84266		-112.393	-75.9108	-88.3334
	-102.401	-69.6568	-105.55		-75.1976	-2.89924	-11.1015		-111.541	-80.595	-89.185
	-102.827	-70.9342	-104.698		-76.9008	-2.04746	-8.97206		-111.541	-80.1692	-89.6108
	-103.253	-68.3794	-106.401		-76.9008	-2.47335	-7.26854		-111.967	-78.8917	-90.8883
	-98.1435	-72.2116	-105.124		-76.9008	0.0819915	-6.84266		-112.819	-77.1883	-89.6108
	-101.124	-69.231	-104.698		-78.1783	-1.19568	-5.9909		-111.967	-78.4659	-90.8883
	-102.827	-69.231	-103.847		-79.0299	0.0819915	-8.1203		-115.374	-79.3175	-88.3334
	-101.55	-71.36	-106.827		-71.791	0.507883	-7.26854		-112.819	-79.3175	-89.185
	-103.253	-70.0826	-106.401		-78.1783	2.21145	-9.39794		-111.967	-75.9108	-90.4625
	-100.272	-70.0826	-108.105		-80.3073	-2.89924	-7.26854		-112.393	-77.6142	-88.3334
	-103.253	-72.6374	-103.847		-75.6234	0.933775	-8.1203		-111.116	-74.6333	-92.1658
	-101.124	-69.6568	-104.698		-78.1783	2.63735	-5.13914		-111.967	-77.1883	-91.3141
	-107.511	-69.231	-108.956		-76.0492	-3.32513	-8.54618		-114.096	-78.4659	-87.9075
	-104.104	-71.36	-105.55		-76.9008	3.06324	-7.69442		-111.967	-81.8725	-87.9075
	-101.975	-73.0633	-106.827		-75.6234	-2.89924	-8.97206		-114.948	-79.7434	-90.4625
	-104.956	-70.5084	-107.253		-79.8815	-1.19568	-10.2497		-111.967	-78.04	-88.7592
	-101.55	-73.0633	-106.401		-78.6041	0.0819915	-8.54618		-114.522	-78.4659	-88.7592
	-101.975	-70.9342	-107.253		-76.475	0.0819915	-6.41678		-113.245	-79.3175	-85.3526
	-104.53	-71.7858	-109.808		-79.8815	0.0819915	-7.69442		-114.948	-76.3367	-87.0559
	-103.253	-69.6568	-108.53		-74.7717	-0.769791	-9.82382		-110.69	-76.7625	-87.0559
	-104.53	-68.8052	-110.659		-79.8815	0.507883	-12.3791		-112.819	-79.3175	-87.4817
	-103.253	-69.6568	-110.659		-76.9008	0.0819915	-7.69442		-113.67	-80.1692	-88.7592
	-103.679	-70.0826	-107.253		-79.0299	0.507883	-7.69442		-112.819	-81.0209	-86.63
	-103.679	-66.6761	-110.659		-77.7524	0.507883	-9.39794		-112.819	-78.04	-87.9075
	-103.253	-72.2116	-109.808		-81.159	-2.04746	-9.82382		-115.799	-80.1692	-87.0559
	-101.975	-70.5084	-111.937		-79.0299	-2.04746	-8.97206		-112.393	-80.1692	-88.3334
	-105.808	-71.36	-113.214		-79.4557	-0.3439	-5.9909		-113.67	-78.4659	-90.0367
	-100.698	-70.5084	-108.105		-79.4557	0.933775	-6.84266		-115.374	-81.4467	-88.3334
	-104.104	-74.3407	-109.808		-80.7331	0.507883	-5.13914		-112.819	-79.3175	-88.3334
	-101.55	-74.7665	-110.659		-77.7524	-1.62157	-5.13914		-111.541	-76.7625	-89.185
	-103.253	-72.6374	-111.937		-81.159	2.21145	-7.26854		-110.264	-76.7625	-91.3141
	-102.827	-70.0826	-110.659		-79.4557	0.933775	-4.71325		-114.096	-80.595	-89.185
	-103.253	-71.36	-114.066		-81.159	-2.89924	-5.9909		-114.522	-82.7242	-86.63
	-105.382	-69.231	-113.64		-78.6041	-2.47335	-9.39794		-114.522	-75.9108	-87.0559
	-101.124	-73.4891	-111.511		-81.5848	-2.04746	-7.26854		-113.245	-81.0209	-88.3334
	-102.827	-73.4891	-107.679		-80.3073	-3.32513	-8.54618		-114.948	-81.0209	-87.4817
	-100.698	-74.3407	-113.64		-82.0106	0.507883	-6.84266		-116.225	-82.2984	-86.2042
	-102.401	-73.4891	-111.937		-80.7331	-2.47335	-5.13914		-114.522	-76.3367	-90.4625
	-103.679	-71.36	-112.362		-74.7717	1.35967	-4.28737		-113.67	-79.3175	-88.7592
	-102.401	-70.0826	-112.362		-79.8815	-2.89924	-7.26854		-114.096	-81.4467	-86.63
	-101.124	-74.3407	-112.788		-83.288	-1.19568	-6.84266		-117.077	-78.4659	-91.7399
	-103.679	-70.5084	-113.64		-79.0299	-1.62157	-7.69442		-114.522	-82.7242	-90.0367
	-103.253	-68.8052	-109.382		-80.7331	-0.3439	-6.84266		-117.077	-81.8725	-91.3141
	-104.104	-73.4891	-113.214		-78.1783	1.35967	-3.86149		-117.928	-81.0209	-86.63
	-104.53	-70.5084	-111.511		-79.8815	0.0819915	-8.54618		-114.948	-76.3367	-87.9075
	-103.679	-72.6374	-113.214		-78.6041	-1.62157	-4.28737		-116.225	-79.7434	-90.0367
	-103.253	-70.5084	-113.64		-82.8622	1.78556	-6.41678		-118.354	-75.9108	-89.185
	-100.698	-73.4891	-112.362		-81.5848	-2.47335	-5.9909		-116.651	-79.3175	-90.8883
	-100.272	-75.6181	-111.511		-79.8815	-1.62157	-3.86149		-114.948	-76.3367	-87.4817
	-100.272	-70.5084	-109.808		-80.3073	0.0819915	-4.71325		-117.503	-74.6333	-86.63
	-101.975	-69.231	-111.937		-79.4557	-5.45457	-3.86149		-118.354	-78.4659	-87.4817
	-101.975	-73.4891	-110.659		-78.6041	-2.89924	-4.28737		-120.483	-77.6142	-89.185
	-101.55	-74.7665	-111.085		-79.4557	-4.6028	-5.9909		-120.057	-78.04	-86.63
	-105.382	-72.2116	-108.956		-81.159	-2.47335	-4.28737		-114.522	-77.6142	-84.9267
	-104.956	-71.36	-113.214		-79.0299	3.06324	-4.71325		-118.78	-79.3175	-88.7592
	-106.233	-68.3794	-112.788		-78.1783	-0.3439	-7.26854		-115.374	-74.6333	-84.9267
	-106.233	-73.0633	-112.362		-78.6041	0.507883	-5.13914		-118.354	-77.6142	-88.7592
	-99.8466	-70.9342	-112.788		-80.3073	-2.89924	-3.4356		-117.077	-76.3367	-85.3526
	-101.124	-72.6374	-113.64		-80.7331	-1.62157	-4.28737		-116.225	-75.9108	-90.4625
	-103.679	-68.8052	-113.64		-79.8815	-2.04746	-4.71325		-117.503	-75.0592	-88.7592
	-104.104	-70.9342	-111.511		-82.0106	0.507883	-8.97206		-117.077	-76.3367	-90.4625
	-103.679	-67.9535	-113.64		-82.0106	1.78556	-8.54618		-114.522	-76.7625	-87.0559
	-106.233	-68.3794	-114.066		-81.5848	1.78556	-5.9909		-114.948	-79.3175	-89.185
	-106.233	-71.7858	-110.659		-77.3266	0.933775	-5.9909		-115.374	-76.7625	-90.4625
	-104.956	-71.36	-112.362		-80.7331	0.0819915	-2.58384		-118.78	-78.04	-86.63
	-105.382	-70.5084	-111.085		-79.8815	-1.62157	-4.28737		-119.206	-76.7625	-89.185
	-108.362	-73.9149	-113.64		-82.0106	3.06324	-6.84266		-116.225	-82.2984	-87.9075
	-104.53	-71.7858	-112.788		-81.159	-3.32513	-6.41678		-117.928	-79.3175	-86.2042
	-105.382	-71.36	-112.362		-79.4557	-0.3439	-4.71325		-118.78	-76.3367	-87.4817
	-108.788	-73.0633	-113.214		-82.0106	-0.3439	-5.13914		-119.632	-78.8917	-87.4817
	-105.808	-70.0826	-113.214		-79.8815	-0.769791	-4.71325		-119.206	-78.04	-90.0367
	-106.659	-72.6374	-110.659		-79.4557	3.06324	-5.13914		-117.077	-84.0017	-89.185
	-108.362	-71.36	-111.085		-79.0299	0.507883	-2.58384		-118.354	-79.7434	-89.185
	-106.233	-73.0633	-112.788		-80.7331	-0.769791	-2.15795		-115.374	-77.6142	-89.185
	-107.085	-76.8955	-110.234		-79.0299	2.63735	-4.28737		-115.374	-84.0017	-91.3141
	-108.788	-73.0633	-113.64		-80.7331	-0.3439	-5.13914		-116.651	-80.1692	-90.0367
	-107.936	-72.2116	-111.937		-80.7331	-2.04746	-5.9909		-118.78	-80.1692	-91.7399
	-107.936	-72.2116	-115.343		-78.1783	1.78556	-5.13914		-114.948	-81.0209	-90.8883
	-108.788	-71.7858	-111.085		-77.3266	-0.769791	-4.28737		-117.928	-84.8534	-90.8883
	-109.639	-75.1923	-111.085		-80.7331	0.507883	-8.97206		-120.909	-82.7242	-93.0174
	-108.362	-76.4697	-118.323		-80.7331	-0.3439	-6.84266		-122.612	-84.8534	-91.7399
	-109.639	-72.2116	-112.788		-80.3073	-2.47335	-5.13914		-119.206	-81.0209	-95.1465
	-108.788	-72.2116	-113.214		-81.5848	-1.62157	-6.41678		-114.522	-83.15	-91.3141
	-110.065	-73.4891	-109.808		-79.8815	0.933775	-6.84266		-117.077	-84.4275	-91.3141
	-109.214	-73.0633	-114.491		-80.3073	0.507883	-6.41678		-117.077	-81.4467	-90.0367
	-113.471	-73.9149	-114.066		-80.3073	-2.47335	-8.1203		-118.354	-82.7242	-89.6108
	-107.936	-73.4891	-112.362		-79.0299	-0.3439	-4.71325		-120.057	-81.8725	-89.185
	-108.788	-74.3407	-115.343		-80.3073	-0.3439	-5.9909		-120.057	-83.5759	-93.4432
	-111.343	-73.0633	-114.066		-79.4557	-2.89924	-4.71325		-118.354	-83.5759	-92.1658
	-107.085	-69.6568	-113.214		-81.159	-0.769791	-6.84266		-117.077	-83.5759	-90.8883
	-109.214	-76.0439	-116.62		-79.8815	0.0819915	-6.84266		-120.057	-84.0017	-93.4432
	-108.788	-71.7858	-113.64		-79.8815	-0.769791	-7.26854		-118.78	-81.8725	-90.0367
	-113.471	-73.0633	-114.491		-78.6041	-1.62157	-6.84266		-120.909	-84.0017	-91.3141
	-110.917	-76.4697	-111.937		-81.5848	-0.769791	-6.41678		-123.038	-83.15	-90.8883
	-113.471	-71.36	-114.066		-79.8815	-3.32513	-4.28737		-122.186	-84.4275	-92.5916
	-110.065	-73.4891	-116.194		-79.4557	-2.89924	-5.56502		-119.206	-83.5759	-89.185
	-110.065	-73.9149	-115.769		-82.4364	0.933775	-5.9909		-120.057	-84.0017	-91.3141
	-107.511	-72.2116	-114.917		-82.4364	-4.17691	-8.1203		-122.612	-86.1308	-88.7592
	-110.491	-73.4891	-116.62		-82.0106	-1.19568	-7.26854		-121.335	-86.5567	-89.185
	-113.897	-73.0633	-117.046		-80.3073	-2.89924	-7.26854		-122.612	-83.15	-90.8883
	-110.065	-74.7665	-114.066		-83.288	-0.769791	-6.84266		-123.89	-85.705	-92.1658
	-112.62	-74.3407	-113.64		-81.159	-4.6028	-4.71325		-127.296	-84.8534	-88.3334
	-108.788	-73.4891	-115.769		-78.1783	-3.75102	-5.56502		-119.632	-82.2984	-93.4432
	-110.065	-73.0633	-115.769		-81.159	-1.19568	-4.71325		-123.038	-85.705	-90.0367
	-112.62	-73.4891	-119.175		-77.3266	-3.32513	-3.4356		-123.89	-81.4467	-93.0174
	-109.639	-73.9149	-115.343		-82.8622	-3.75102	-6.84266		-124.741	-84.8534	-90.4625
	-109.639	-76.0439	-114.066		-84.1396	0.0819915	-7.69442		-123.464	-83.5759	-89.185
	-110.917	-75.1923	-117.472		-79.4557	-3.32513	-4.28737		-120.909	-83.15	-92.1658
	-110.917	-70.9342	-114.491		-82.4364	-2.89924	-6.84266		-122.186	-82.2984	-93.0174
	-108.788	-70.0826	-116.194		-85.417	-1.62157	-9.39794		-120.057	-86.1308	-93.4432
	-106.659	-72.6374	-114.917		-85.8428	-2.04746	-7.26854		-123.464	-81.4467	-93.4432
	-107.511	-70.9342	-116.62		-83.288	-1.19568	-6.41678		-124.741	-82.7242	-91.7399
	-109.639	-70.9342	-118.323		-82.0106	-2.47335	-6.84266		-123.89	-84.0017	-93.8691
	-110.917	-75.1923	-119.175		-81.5848	-3.32513	-5.13914		-119.206	-82.2984	-92.1658
	-110.065	-76.0439	-115.343		-84.9912	-0.769791	-9.82382		-122.612	-84.4275	-95.5723
	-111.343	-73.4891	-118.323		-84.5654	-4.17691	-7.69442		-124.315	-84.4275	-95.1465
	-110.917	-73.4891	-115.769		-79.4557	-0.3439	-9.82382		-121.335	-82.7242	-90.0367
	-109.214	-74.7665	-117.898		-83.288	-0.3439	-8.97206		-125.167	-81.4467	-93.8691
	-110.491	-71.36	-117.898		-80.7331	-3.32513	-5.9909		-121.335	-84.8534	-94.7207
	-107.085	-75.1923	-113.64		-78.6041	-0.3439	-7.69442		-123.464	-86.1308	-94.2949
	-107.936	-75.6181	-113.214		-81.5848	-3.75102	-10.2497		-122.186	-83.5759	-95.1465
	-108.362	-74.3407	-117.472		-81.159	0.507883	-5.13914		-122.186	-84.4275	-92.1658
	-111.768	-71.7858	-120.878		-80.3073	2.63735	-10.6756		-125.593	-84.0017	-91.7399
	-107.511	-76.0439	-121.73		-82.4364	-3.75102	-8.97206		-123.89	-84.0017	-93.8691
	-108.788	-77.7471	-121.73		-83.7138	-1.19568	-6.41678		-123.464	-85.2792	-94.2949
	-107.085	-76.8955	-119.601		-83.288	0.933775	-9.39794		-124.741	-83.15	-95.9982
	-107.936	-76.8955	-116.194		-84.1396	0.507883	-6.41678		-127.722	-85.705	-95.1465
	-111.343	-73.0633	-120.878		-82.4364	-3.32513	-7.69442		-123.038	-83.15	-93.8691
	-109.214	-76.4697	-123.858		-82.0106	-1.19568	-10.2497		-126.444	-84.8534	-94.2949
	-106.659	-74.3407	-120.452		-82.0106	-2.89924	-10.2497		-124.741	-84.0017	-93.0174
	-110.065	-76.4697	-118.749		-80.7331	-1.19568	-8.1203		-125.167	-82.2984	-93.4432
	-114.323	-77.7471	-121.73		-86.2686	-0.3439	-3.00972		-125.167	-84.4275	-94.7207
	-107.085	-77.7471	-122.581		-83.7138	-2.47335	-9.82382		-127.296	-83.15	-95.5723
	-110.917	-76.0439	-120.452		-81.5848	1.35967	-7.26854		-126.019	-82.2984	-95.5723
	-111.343	-74.7665	-121.304		-80.3073	-0.769791	-5.56502		-128.573	-83.5759	-95.1465
	-110.065	-76.0439	-120.452		-81.159	-3.32513	-5.56502		-127.722	-81.8725	-93.4432
	-108.362	-77.7471	-117.472		-83.288	-2.04746	-7.69442		-127.296	-84.4275	-95.9982
	-113.046	-80.3019	-122.155		-80.3073	-2.89924	-7.69442		-126.87	-83.15	-98.1273
	-111.343	-81.1535	-118.323		-81.5848	-1.62157	-6.41678		-125.593	-84.0017	-93.4432
	-108.362	-78.5987	-119.601		-82.8622	-2.89924	-6.84266		-126.019	-83.5759	-96.424
	-110.065	-81.1535	-121.73		-83.7138	-3.75102	-8.1203		-126.019	-84.8534	-91.7399
	-111.768	-80.3019	-120.878		-79.8815	-3.75102	-7.26854		-124.741	-83.5759	-97.2756
	-110.917	-77.7471	-123.433		-81.159	-1.19568	-5.9909		-127.296	-80.595	-92.5916
	-115.175	-83.2825	-120.452		-80.3073	-4.6028	-6.41678		-125.167	-86.5567	-95.1465
	-115.6	-79.4503	-121.304		-80.7331	-3.32513	-7.26854		-125.593	-82.7242	-96.8498
	-112.194	-81.5793	-120.452		-83.7138	-1.62157	-7.69442		-126.019	-82.7242	-96.8498
	-112.194	-83.7083	-123.433		-84.1396	-5.45457	-10.6756		-126.019	-85.705	-95.9982
	-110.917	-81.5793	-123.858		-81.5848	-4.17691	-5.9909		-126.019	-86.5567	-94.7207
	-111.768	-81.5793	-122.155		-81.5848	-4.17691	-8.97206		-125.593	-85.2792	-96.8498
	-111.343	-80.3019	-125.987		-78.1783	-1.62157	-8.54618		-128.573	-83.15	-95.1465
	-110.917	-82.4309	-122.581		-81.5848	-1.62157	-9.82382		-127.296	-82.7242	-96.8498
	-112.194	-80.3019	-124.284		-81.5848	-3.32513	-7.26854		-126.444	-84.0017	-93.4432
	-113.471	-82.8567	-122.581		-83.7138	-2.47335	-5.13914		-129.851	-84.8534	-98.1273
	-110.491	-81.1535	-122.581		-82.8622	-6.30634	-7.69442		-126.444	-82.7242	-95.1465
	-109.214	-81.1535	-122.581		-83.288	-2.89924	-8.54618		-129.425	-83.15	-94.7207
	-112.194	-80.7277	-122.581		-81.5848	-5.45457	-5.9909		-127.722	-84.0017	-95.1465
	-113.046	-84.1341	-120.878		-81.159	-4.17691	-8.1203		-126.87	-81.4467	-94.7207
	-113.471	-79.0245	-126.413		-79.8815	-6.73223	-5.56502		-128.999	-86.5567	-93.8691
	-114.323	-77.7471	-125.987		-78.6041	-5.45457	-9.82382		-124.741	-83.15	-94.2949
	-116.452	-82.0051	-123.858		-82.8622	-2.89924	-8.54618		-128.148	-84.8534	-96.424
	-111.768	-81.5793	-123.858		-79.4557	-5.45457	-7.69442		-125.593	-82.7242	-95.5723
	-114.749	-83.7083	-123.858		-84.1396	-3.32513	-13.2308		-129.851	-80.1692	-95.9982
	-111.768	-84.5599	-126.413		-81.159	-3.32513	-13.6567		-129.425	-85.705	-96.8498
	-111.343	-82.4309	-126.413		-82.4364	-3.32513	-10.2497		-128.148	-82.7242	-93.4432
	-111.768	-81.1535	-126.839		-82.0106	-3.75102	-9.39794		-131.128	-82.7242	-96.8498
	-109.214	-80.3019	-122.155		-77.7524	-4.6028	-11.1015		-130.276	-84.0017	-94.7207
	-111.768	-79.8761	-126.839		-81.5848	-3.32513	-8.97206		-129.425	-80.595	-97.7014
	-109.639	-80.7277	-127.265		-80.7331	-9.28754	-5.9909		-128.148	-81.0209	-96.8498
	-111.343	-82.4309	-124.71		-81.159	-8.86165	-10.2497		-128.999	-84.4275	-95.5723
	-108.788	-81.5793	-125.136		-80.3073	-5.02868	-6.41678		-130.702	-81.8725	-94.7207
	-108.788	-81.1535	-126.839		-81.5848	-3.32513	-9.39794		-130.702	-83.5759	-96.424
	-111.343	-84.5599	-123.858		-77.7524	-6.73223	-9.39794		-129.425	-84.8534	-96.8498
	-110.491	-84.1341	-127.69		-82.4364	-5.45457	-10.2497		-130.276	-82.2984	-95.5723
	-110.917	-78.5987	-127.69		-78.1783	-3.75102	-4.71325		-125.593	-84.0017	-98.1273
	-112.62	-79.8761	-125.987		-81.159	-3.32513	-8.54618		-128.148	-84.8534	-98.5531
	-111.768	-81.1535	-125.136		-78.1783	-6.73223	-9.82382		-125.593	-81.4467	-94.2949
	-110.917	-78.5987	-130.671		-78.1783	-4.17691	-8.54618		-128.148	-86.1308	-96.8498
	-109.639	-83.7083	-126.839		-79.4557	-6.30634	-10.6756		-126.87	-84.0017	-97.2756
	-113.046	-82.8567	-128.542		-81.159	-6.30634	-5.9909		-131.98	-84.8534	-97.2756
	-110.917	-80.3019	-128.116		-78.1783	-2.89924	-4.28737		-129.851	-87.8342	-98.1273
	-109.639	-82.4309	-130.671		-80.3073	-8.00989	-7.69442		-128.148	-89.1116	-99.4047
	-115.175	-83.7083	-127.69		-80.3073	-3.32513	-7.26854		-128.999	-84.0017	-96.8498
	-114.749	-79.8761	-128.542		-84.1396	-6.30634	-8.1203		-130.276	-82.7242	-95.1465
	-111.768	-85.8373	-128.116		-78.6041	-5.02868	-8.97206		-128.999	-85.705	-95.5723
	-108.788	-82.4309	-128.116		-78.1783	-6.30634	-8.1203		-130.276	-81.8725	-95.9982
	-113.046	-84.9857	-128.542		-82.8622	-8.43577	-8.97206		-131.128	-85.2792	-98.5531
	-115.175	-80.7277	-126.839		-79.8815	-4.17691	-8.1203		-130.702	-86.9825	-95.1465
	-115.6	-78.1729	-127.265		-83.7138	-5.45457	-11.1015		-132.831	-85.2792	-94.7207
	-116.452	-81.5793	-129.393		-79.8815	-3.75102	-8.54618		-131.554	-84.8534	-95.9982
	-112.62	-81.5793	-128.116		-81.5848	-2.04746	-9.39794		-132.831	-86.1308	-93.4432
	-113.897	-82.8567	-131.096		-80.7331	-3.75102	-9.39794		-134.96	-87.8342	-96.8498
	-111.343	-83.7083	-130.671		-80.3073	-3.75102	-9.39794		-128.999	-87.4083	-97.7014
	-112.194	-87.5405	-129.393		-80.3073	-3.75102	-10.6756		-129.851	-86.1308	-97.2756
	-117.729	-83.2825	-127.265		-79.4557	-4.17691	-6.84266		-133.257	-86.5567	-98.5531
	-112.62	-84.5599	-127.265		-78.6041	-2.47335	-7.26854		-133.257	-86.5567	-98.9789
	-111.768	-83.7083	-128.542		-78.6041	-3.32513	-9.82382		-132.831	-89.1116	-101.96
	-112.62	-82.8567	-132.374		-80.3073	-5.02868	-9.39794		-134.96	-86.1308	-100.256
	-112.194	-88.3921	-128.116		-80.7331	-3.32513	-5.9909		-133.257	-82.7242	-97.7014
	-111.768	-85.8373	-130.245		-82.8622	-2.47335	-11.1015		-131.128	-86.9825	-101.534
	-111.768	-86.2631	-131.948		-81.159	-4.17691	-7.69442		-132.831	-86.1308	-98.5531
	-109.214	-82.8567	-128.968		-77.7524	-2.89924	-8.97206		-135.386	-86.5567	-101.534
	-113.046	-85.8373	-129.819		-81.159	-0.3439	-6.84266		-136.238	-85.2792	-98.5531
	-114.323	-86.2631	-127.69		-80.3073	-1.19568	-8.97206		-131.554	-86.1308	-102.811
	-113.897	-82.8567	-127.69		-82.8622	-2.04746	-11.9532		-134.109	-86.9825	-97.2756
	-110.917	-84.1341	-129.393		-81.5848	-2.89924	-8.1203		-135.386	-85.705	-97.2756
	-109.214	-86.6889	-128.968		-81.5848	-1.19568	-9.82382		-134.109	-87.8342	-98.5531
	-113.471	-87.5405	-129.393		-80.3073	-3.32513	-9.39794		-130.702	-85.705	-94.7207
	-111.343	-86.2631	-131.522		-82.0106	-1.62157	-6.84266		-135.386	-87.8342	-97.2756
	-110.917	-84.9857	-128.542		-81.5848	-3.75102	-8.97206		-136.238	-86.9825	-96.424
	-110.917	-83.2825	-129.819		-81.5848	-2.89924	-6.84266		-132.831	-86.1308	-95.9982
	-109.639	-86.2631	-134.503		-83.288	-3.32513	-9.82382		-137.515	-86.5567	-98.5531
	-111.768	-87.1147	-130.245		-79.8815	-0.3439	-6.41678		-136.663	-87.8342	-96.8498
	-113.046	-87.5405	-131.948		-79.4557	-3.32513	-7.26854		-132.405	-86.5567	-95.5723
	-111.343	-87.9663	-130.245		-83.7138	-2.04746	-9.39794		-134.534	-87.8342	-98.9789
	-113.046	-83.7083	-131.522		-80.7331	-1.62157	-7.26854		-137.089	-87.8342	-97.7014
	-113.046	-87.5405	-129.393		-80.3073	-3.32513	-6.41678		-133.257	-84.0017	-97.7014
	-112.194	-88.8179	-131.522		-82.4364	-2.89924	-6.84266		-138.792	-86.5567	-96.8498
	-110.491	-90.0952	-125.136		-82.8622	-0.3439	-11.1015		-134.534	-87.4083	-99.8305
	-114.749	-89.2436	-131.522		-85.417	-1.19568	-7.69442		-135.386	-85.2792	-98.5531
	-111.768	-89.6694	-132.8		-79.4557	-3.32513	-8.1203		-136.663	-88.26	-100.256
	-112.194	-84.9857	-133.651		-83.288	-3.32513	-11.5273		-137.515	-84.8534	-99.4047
	-115.6	-89.2436	-129.393		-81.159	-5.02868	-9.39794		-132.831	-87.4083	-97.2756
	-112.194	-87.9663	-131.096		-79.0299	-0.769791	-5.9909		-136.663	-88.6858	-101.534
	-114.749	-91.3726	-132.374		-82.0106	-5.88046	-5.13914		-133.257	-85.2792	-96.8498
	-114.323	-87.5405	-130.671		-81.5848	-2.89924	-3.86149		-136.663	-86.9825	-97.7014
	-113.471	-90.0952	-131.948		-81.159	-5.88046	-7.26854		-137.089	-85.705	-106.218
	-113.897	-88.3921	-131.522		-82.0106	-3.75102	-8.97206		-136.663	-85.2792	-99.4047
	-111.768	-87.1147	-134.503		-79.8815	-2.89924	-4.71325		-136.663	-85.2792	-100.682
	-113.897	-90.521	-130.671		-79.8815	-4.6028	-3.86149		-134.96	-87.4083	-100.256
	-112.194	-91.7984	-131.096		-81.5848	-5.02868	-5.9909		-135.812	-86.5567	-100.682
	-113.471	-88.3921	-132.8		-83.7138	-1.19568	-3.00972		-133.257	-84.8534	-102.811
	-115.175	-90.9468	-130.671		-80.7331	-3.75102	-2.15795		-133.683	-86.5567	-104.089
	-115.6	-87.9663	-134.503		-79.8815	-2.04746	-5.9909		-135.812	-87.4083	-100.682
	-116.452	-88.3921	-131.948		-82.8622	-5.02868	-5.9909		-136.663	-89.1116	-100.256
	-113.471	-90.9468	-134.077		-78.6041	-2.04746	-5.9909		-136.663	-88.26	-102.811
	-116.026	-90.9468	-134.928		-81.159	-4.6028	-0.880296		-134.109	-84.0017	-100.256
	-115.6	-92.2242	-134.077		-82.4364	-2.47335	-6.41678		-135.386	-87.4083	-101.534
	-119.006	-88.8179	-132.374		-81.159	-2.89924	-3.86149		-136.238	-82.2984	-99.4047
	-117.729	-90.0952	-134.503		-83.288	-4.17691	-5.56502		-136.663	-89.5375	-102.385
	-114.323	-90.9468	-131.522		-82.4364	-3.75102	-5.9909		-134.96	-89.9633	-102.811
	-118.581	-87.9663	-132.374		-81.159	-2.89924	-5.9909		-137.941	-87.4083	-101.534
	-118.155	-90.0952	-131.096		-81.5848	-4.17691	-3.4356		-133.683	-88.6858	-101.96
	-117.729	-88.3921	-133.225		-79.4557	-2.04746	-3.86149		-137.515	-83.5759	-102.385
	-119.858	-91.3726	-133.651		-79.8815	-3.75102	-5.13914		-140.921	-84.8534	-101.108
	-119.432	-92.2242	-137.057		-82.0106	-4.6028	-3.4356		-136.663	-86.1308	-103.663
	-122.413	-93.0758	-134.928		-81.159	-5.45457	-5.13914		-135.812	-86.9825	-104.514
	-119.432	-92.2242	-134.928		-79.0299	-4.17691	-6.41678		-138.366	-89.1116	-101.96
	-120.71	-94.7789	-137.057		-80.3073	-2.47335	-3.4356		-136.663	-87.4083	-104.089
	-121.135	-90.9468	-136.206		-77.7524	-5.45457	-5.13914		-136.663	-86.5567	-101.96
	-121.987	-91.3726	-134.503		-77.7524	-8.43577	-4.28737		-134.534	-85.705	-103.237
	-119.858	-94.3531	-133.651		-79.0299	-3.32513	-3.00972		-133.257	-84.4275	-102.811
	-122.838	-94.3531	-134.503		-77.7524	-5.88046	-6.41678		-136.663	-86.9825	-106.218
	-121.135	-95.2047	-136.206		-79.8815	-2.04746	-3.4356		-137.515	-86.9825	-102.385
	-121.135	-94.3531	-137.057		-76.0492	-4.17691	-2.58384		-137.089	-85.705	-96.8498
	-120.284	-91.7984	-137.483		-79.8815	-2.89924	-3.00972		-136.663	-91.2408	-106.218
	-119.432	-92.65	-137.483		-82.8622	-2.04746	-0.880296		-138.366	-88.6858	-104.514
	-119.432	-93.0758	-138.76		-79.0299	-1.62157	-4.71325		-137.089	-88.26	-103.663
	-122.413	-91.3726	-138.76		-79.8815	-5.88046	-3.00972		-138.366	-89.5375	-104.089
	-124.967	-90.9468	-134.077		-81.159	-4.17691	-3.4356		-136.663	-86.1308	-102.385
	-120.71	-92.2242	-138.76		-77.3266	-4.17691	-4.28737		-136.663	-86.9825	-104.089
	-123.264	-92.2242	-138.334		-78.6041	-3.32513	-3.4356		-137.941	-86.9825	-101.96
	-121.561	-94.7789	-136.206		-79.0299	-6.73223	-3.00972		-137.515	-89.1116	-103.663
	-120.71	-94.3531	-138.76		-81.159	-3.75102	-2.15795		-135.386	-85.705	-102.811
	-120.71	-95.2047	-143.018		-83.7138	-4.17691	-0.45441		-137.089	-90.8149	-106.644
	-115.6	-94.7789	-139.612		-83.288	-5.02868	-0.880296		-135.812	-81.8725	-99.8305
	-118.581	-93.0758	-139.186		-80.3073	-4.17691	-2.15795		-135.386	-89.9633	-104.514
	-120.284	-92.65	-137.057		-79.4557	-6.73223	0.823251		-137.515	-87.8342	-103.237
	-119.432	-93.9274	-140.463		-80.3073	-6.73223	1.67503		-141.773	-86.5567	-102.385
	-120.71	-93.9274	-137.483		-82.8622	-8.86165	-0.45441		-139.218	-88.6858	-102.811
	-119.858	-95.6305	-141.741		-79.4557	-5.45457	1.67503		-136.663	-85.2792	-104.94
	-119.006	-91.3726	-141.315		-78.1783	-5.88046	-1.73207		-140.07	-86.5567	-105.792
	-122.838	-90.521	-137.057		-80.3073	-3.75102	-0.880296		-141.773	-87.4083	-105.792
	-119.006	-93.5016	-138.76		-79.8815	-5.88046	-1.73207		-137.941	-85.705	-104.94
	-119.858	-94.3531	-139.612		-77.3266	-5.02868	-0.45441		-136.663	-85.2792	-105.792
	-119.006	-91.7984	-137.483		-79.0299	-7.584	0.397364		-138.792	-86.9825	-105.792
	-121.987	-91.3726	-138.76		-80.3073	-7.584	-1.30618		-140.07	-86.9825	-104.94
	-121.987	-93.5016	-139.612		-80.7331	-4.17691	-1.30618		-139.218	-88.26	-106.218
	-122.413	-93.5016	-141.315		-79.8815	-6.73223	2.10091		-140.921	-89.1116	-107.495
	-121.987	-92.65	-140.037		-76.475	-5.45457	-1.73207		-139.218	-89.5375	-105.792
	-122.413	-90.0952	-139.612		-81.5848	-7.15811	-3.00972		-135.386	-87.8342	-106.644
	-120.284	-92.2242	-141.741		-77.7524	-7.15811	0.397364		-138.366	-84.8534	-104.514
	-122.838	-93.0758	-140.037		-82.0106	-7.15811	-0.880296		-142.198	-87.4083	-104.089
	-120.284	-94.7789	-137.909		-79.8815	-6.73223	-2.58384		-139.218	-86.9825	-105.792
	-121.135	-92.65	-140.463		-79.0299	-2.89924	-0.880296		-138.366	-87.4083	-105.792
	-120.71	-90.521	-138.76		-76.9008	-5.45457	-3.00972		-140.07	-85.2792	-109.198
	-121.561	-93.9274	-140.463		-77.7524	-7.15811	-0.0285231		-138.792	-90.3891	-104.089
	-121.135	-93.9274	-137.057		-79.8815	-9.71342	-2.58384		-137.941	-86.1308	-107.069
	-120.284	-90.521	-139.186		-79.0299	-4.6028	-3.00972		-143.05	-88.26	-105.792
	-121.135	-93.9274	-142.166		-77.7524	-8.00989	-1.73207		-141.347	-89.9633	-107.495
	-122.838	-92.65	-137.483		-81.159	-4.6028	-1.73207		-137.941	-90.3891	-105.366
	-117.303	-95.2047	-137.057		-79.0299	-6.30634	-2.15795		-142.198	-87.8342	-107.921
	-120.284	-92.65	-138.334		-80.7331	-4.17691	-1.73207		-142.198	-89.9633	-105.792
	-121.987	-92.65	-137.483		-81.5848	-4.6028	-2.15795		-142.198	-89.9633	-107.495
	-122.838	-94.3531	-136.206		-79.8815	-3.75102	-0.45441		-137.515	-91.6666	-104.94
	-121.135	-92.2242	-138.76		-79.8815	-5.02868	1.67503		-143.05	-87.8342	-106.644
	-121.561	-93.5016	-137.483		-81.159	-5.02868	-1.73207		-140.921	-91.2408	-104.089
	-122.413	-90.521	-137.483		-78.6041	-3.32513	-2.15795		-137.515	-89.5375	-107.069
	-122.413	-92.2242	-138.76		-76.9008	-3.32513	1.24914		-140.07	-89.9633	-103.663
	-122.838	-95.2047	-139.186		-79.8815	-2.89924	-1.73207		-141.773	-88.6858	-105.366
	-120.284	-90.9468	-138.334		-79.0299	-5.88046	-3.4356		-143.902	-91.2408	-105.792
	-121.987	-91.7984	-137.057		-79.0299	-3.32513	-0.880296		-138.366	-88.26	-108.347
	-121.561	-93.5016	-140.037		-76.0492	-5.02868	-0.880296		-142.624	-89.5375	-110.05
	-122.838	-94.3531	-142.166		-77.3266	-3.75102	-0.0285231		-140.07	-90.3891	-106.218
	-121.135	-93.9274	-139.612		-79.8815	-2.47335	-2.15795		-141.773	-89.9633	-110.902
	-124.541	-90.521	-142.166		-78.1783	-4.6028	-2.15795		-140.07	-89.1116	-107.921
	-122.838	-93.0758	-142.592		-80.3073	-3.75102	-2.15795		-143.902	-88.26	-107.495
	-122.838	-95.2047	-143.444		-79.8815	-2.04746	-1.30618		-142.624	-88.6858	-109.624
	-121.561	-94.7789	-141.741		-79.4557	-5.02868	0.397364		-140.921	-89.9633	-107.069
	-125.819	-96.0563	-144.295		-77.7524	-1.62157	-1.30618		-143.05	-89.9633	-107.921
	-124.967	-93.5016	-142.166		-82.8622	-5.88046	1.67503		-140.07	-91.2408	-110.476
	-124.967	-94.3531	-145.572		-79.8815	-2.47335	0.397364		-146.456	-90.8149	-108.773
	-123.69	-96.9079	-142.166		-80.7331	-2.47335	-1.30618		-142.198	-89.5375	-107.921
	-124.116	-95.2047	-144.295		-79.8815	0.933775	-3.86149		-141.773	-89.5375	-109.624
	-127.947	-94.7789	-145.147		-80.3073	-1.62157	0.397364		-146.03	-91.2408	-109.624
	-123.69	-94.7789	-142.592		-82.0106	-1.62157	-1.30618		-146.03	-89.1116	-110.476
	-124.116	-96.0563	-145.998		-79.0299	-0.3439	-0.880296		-144.753	-92.5182	-111.753
	-123.69	-95.2047	-143.018		-81.159	-2.47335	-3.4356		-146.03	-90.8149	-110.902
	-125.819	-95.6305	-145.998		-81.159	-3.32513	-2.58384		-143.476	-90.8149	-110.476
	-122.838	-95.2047	-144.721		-77.7524	-4.17691	-1.30618		-143.05	-91.6666	-109.198
	-124.967	-93.5016	-145.147		-77.7524	-3.32513	2.95269		-146.882	-91.6666	-113.882
	-122.838	-95.2047	-147.275		-80.3073	-3.75102	2.10091		-145.179	-92.5182	-108.773
	-129.225	-94.7789	-147.275		-78.6041	-4.17691	-3.00972		-145.605	-92.9441	-110.902
	-126.244	-96.0563	-141.741		-80.3073	-3.32513	-1.73207		-143.05	-89.5375	-111.327
	-124.967	-95.2047	-145.572		-82.8622	-2.04746	-0.45441		-147.734	-87.4083	-110.05
	-124.541	-96.4821	-144.295		-82.4364	-2.89924	2.5268		-145.605	-92.9441	-112.179
	-126.67	-96.0563	-145.998		-82.4364	-2.04746	-0.0285231		-147.734	-92.5182	-114.308
	-123.264	-92.65	-144.295		-80.3073	-0.769791	-3.00972		-146.03	-89.1116	-113.456
	-124.541	-95.2047	-146.85		-81.5848	-2.04746	-2.58384		-145.605	-89.1116	-111.327
	-127.096	-98.611	-147.701		-82.4364	-1.62157	1.67503		-146.882	-90.3891	-111.753
	-121.135	-93.0758	-147.275		-82.8622	-4.17691	-1.73207		-148.159	-89.1116	-111.327
	-128.373	-93.9274	-146.424		-79.4557	-2.47335	-0.880296		-144.753	-88.6858	-109.624
	-127.522	-97.3336	-144.721		-80.7331	-3.75102	-0.880296		-150.288	-88.6858	-110.902
	-125.393	-96.4821	-145.572		-81.159	-1.19568	-3.4356		-143.476	-92.5182	-110.05
	-128.799	-95.6305	-146.85		-84.1396	-2.89924	-0.0285231		-144.327	-91.2408	-111.327
	-124.116	-95.2047	-147.701		-79.8815	-3.75102	0.823251		-149.011	-90.8149	-113.456
	-130.928	-96.4821	-145.147		-80.7331	0.933775	-1.30618		-145.179	-94.2215	-115.16
	-127.522	-94.3531	-146.424		-79.8815	-0.769791	1.24914		-149.011	-92.0924	-110.05
	-126.244	-94.3531	-144.295		-80.7331	-5.45457	-1.30618		-146.882	-90.3891	-112.605
	-128.373	-96.9079	-146.424		-82.0106	-1.19568	-2.58384		-147.308	-94.2215	-111.327
	-126.67	-96.4821	-145.998		-81.159	-0.3439	1.24914		-147.734	-91.6666	-111.327
	-129.225	-97.3336	-148.553		-80.7331	-2.47335	-3.4356		-149.011	-92.9441	-112.179
	-127.096	-96.0563	-147.275		-83.7138	-2.04746	-2.15795		-146.456	-94.6474	-109.624
	-127.096	-96.4821	-148.127		-80.3073	-2.04746	-0.45441		-151.991	-90.8149	-113.456
	-127.947	-95.2047	-145.572		-81.159	-2.89924	-0.0285231		-147.734	-92.5182	-110.902
	-127.947	-94.3531	-145.998		-81.159	-4.17691	-2.15795		-149.437	-89.9633	-112.179
	-124.967	-93.0758	-145.572		-82.0106	-0.3439	3.80447		-147.734	-94.6474	-111.753
	-129.225	-94.3531	-145.998		-82.8622	-0.3439	1.67503		-150.288	-89.9633	-107.069
	-130.928	-95.2047	-149.404		-79.4557	-2.89924	-0.45441		-148.159	-89.5375	-107.495
	-126.67	-93.5016	-147.701		-78.1783	-2.04746	1.67503		-149.862	-88.6858	-111.327
	-126.67	-99.8884	-145.998		-80.7331	0.507883	1.67503		-150.714	-89.9633	-110.476
	-126.244	-97.3336	-147.275		-82.8622	-2.47335	-0.880296		-149.437	-93.3699	-113.031
	-131.354	-96.0563	-148.978		-87.1203	-4.17691	1.67503		-149.011	-93.7957	-109.198
	-127.096	-95.2047	-146.424		-79.4557	-1.19568	3.37858		-150.288	-92.0924	-110.902
	-127.096	-93.9274	-148.553		-85.417	-1.19568	-1.73207		-150.288	-92.5182	-111.753
	-130.502	-95.2047	-147.275		-81.159	-4.17691	-1.30618		-150.714	-90.8149	-111.753
	-127.947	-95.2047	-149.404		-80.3073	-3.32513	-0.45441		-149.862	-92.0924	-111.327
	-132.205	-99.8884	-149.83		-77.7524	-1.62157	-1.73207		-149.437	-93.3699	-111.327
	-125.393	-93.9274	-147.275		-77.7524	-0.3439	-3.00972		-151.566	-92.0924	-108.347
	-131.779	-96.9079	-151.107		-79.4557	-3.32513	-0.45441		-150.288	-95.9248	-111.753
	-128.373	-96.0563	-148.553		-80.3073	-2.47335	-0.45441		-148.585	-91.6666	-112.179
	-129.65	-96.0563	-149.83		-79.8815	-1.62157	-1.73207		-149.437	-89.9633	-113.031
	-130.076	-94.7789	-148.978		-78.1783	-0.769791	-1.73207		-149.437	-97.2023	-110.05
	-131.779	-96.9079	-150.681		-79.4557	0.933775	-1.30618		-151.14	-92.9441	-110.476
	-131.779	-96.9079	-148.127		-81.5848	1.78556	-3.00972		-149.437	-92.5182	-112.605
	-128.799	-95.2047	-147.701		-81.5848	-2.47335	-0.880296		-151.991	-91.6666	-112.179
	-130.076	-97.3336	-148.978		-82.4364	1.78556	-5.56502		-149.437	-93.3699	-112.605
	-132.205	-97.7594	-149.404		-82.4364	-0.3439	-1.30618		-152.417	-94.2215	-110.902
	-130.502	-97.7594	-148.553		-81.159	0.507883	-1.73207		-154.546	-93.7957	-108.347
	-129.225	-97.3336	-149.83		-83.7138	0.933775	-1.73207		-152.843	-95.0732	-110.05
	-130.502	-97.3336	-148.978		-80.7331	0.933775	-3.4356		-151.14	-90.3891	-111.753
	-128.373	-96.0563	-144.721		-80.3073	-4.17691	-1.30618		-152.417	-94.2215	-111.327
	-130.928	-97.3336	-148.978		-80.3073	0.933775	-1.30618		-153.269	-92.0924	-111.327
	-130.076	-93.5016	-148.553		-80.3073	-0.3439	-1.73207		-152.417	-96.3507	-110.476
	-133.482	-98.611	-149.404		-83.288	1.35967	-2.58384		-154.12	-92.9441	-112.179
	-130.502	-96.4821	-151.107		-82.4364	-1.62157	-0.45441		-155.823	-95.499	-114.308
	-130.928	-96.4821	-151.107		-81.5848	-2.04746	-1.30618		-150.288	-89.9633	-112.605
	-135.611	-96.0563	-149.83		-80.7331	0.507883	-2.15795		-152.417	-96.3507	-112.605
	-130.928	-97.7594	-148.553		-83.288	-3.75102	0.397364		-152.843	-95.0732	-112.179
	-132.205	-100.314	-149.83		-82.0106	-1.62157	-3.00972		-153.269	-95.0732	-117.289
	-136.037	-97.3336	-150.681		-80.3073	0.507883	-1.73207		-155.823	-98.0539	-116.437
	-133.057	-98.611	-150.681		-80.3073	-1.19568	-0.880296		-156.249	-94.2215	-114.308
	-136.888	-98.611	-148.978		-81.159	-1.19568	-1.73207		-154.972	-96.7765	-114.308
	-135.185	-96.4821	-152.81		-82.4364	-1.62157	0.823251		-153.269	-94.2215	-115.585
	-135.611	-95.6305	-151.533		-82.4364	0.507883	3.80447		-154.546	-92.9441	-113.031
	-134.76	-97.3336	-151.533		-84.9912	-1.19568	-0.45441		-156.249	-93.3699	-115.585
	-133.482	-98.611	-154.087		-81.5848	0.507883	-0.45441		-154.546	-93.3699	-117.289
	-131.779	-96.9079	-153.662		-84.9912	-0.3439	-4.28737		-153.694	-96.3507	-116.437
	-133.908	-94.3531	-151.107		-81.5848	0.0819915	-2.58384		-154.12	-93.7957	-116.863
	-134.76	-98.611	-151.533		-81.5848	0.933775	1.67503		-155.823	-94.6474	-116.437
	-136.463	-97.7594	-151.107		-80.3073	-0.3439	0.823251		-157.101	-90.8149	-115.585
	-134.334	-98.1852	-148.978		-84.5654	-0.3439	-0.880296		-154.546	-96.7765	-118.992
	-133.482	-98.611	-147.275		-80.3073	-1.62157	-0.0285231		-156.675	-92.5182	-118.14
	-137.314	-95.6305	-151.533		-82.8622	2.21145	-3.4356		-156.675	-94.6474	-115.585
	-136.037	-98.1852	-150.256		-81.5848	-0.3439	-4.28737		-156.675	-94.2215	-117.714
	-135.611	-95.6305	-154.939		-83.288	3.48914	0.823251		-152.843	-95.499	-117.714
	-136.037	-95.2047	-151.533		-83.288	-0.3439	-5.13914		-156.675	-94.6474	-120.695
	-132.631	-98.1852	-149.404		-81.159	0.0819915	0.823251		-157.952	-93.3699	-116.863
	-135.185	-98.611	-153.236		-84.9912	0.933775	-3.86149		-156.249	-95.9248	-120.269
	-133.908	-96.4821	-153.236		-82.0106	4.76682	-0.0285231		-159.229	-95.9248	-118.566
	-132.631	-98.1852	-150.681		-80.7331	1.78556	-3.4356		-154.972	-95.0732	-118.566
	-135.611	-98.1852	-151.959		-84.1396	4.76682	0.823251		-154.546	-98.4797	-117.289
	-131.354	-96.4821	-151.959		-83.7138	0.933775	-5.13914		-159.229	-95.0732	-118.14
	-137.314	-102.017	-152.384		-81.5848	2.21145	4.23036		-157.952	-96.3507	-119.418
	-136.463	-98.611	-155.79		-82.8622	1.78556	0.823251		-156.675	-97.6281	-119.843
	-132.631	-96.9079	-153.662		-78.1783	-3.32513	-2.58384		-154.546	-98.9056	-116.011
	-131.779	-100.314	-156.216		-84.5654	0.0819915	-2.15795		-160.081	-99.3314	-118.992
	-133.057	-99.0368	-151.533		-84.5654	5.19272	1.67503		-158.378	-98.4797	-120.695
	-136.037	-97.3336	-154.939		-83.7138	2.21145	1.67503		-158.378	-95.499	-117.714
	-132.205	-95.6305	-157.068		-83.7138	3.48914	-1.30618		-157.526	-98.4797	-119.418
	-135.611	-97.7594	-154.087		-80.3073	4.76682	-1.30618		-157.101	-98.0539	-119.843
	-137.74	-99.0368	-152.384		-80.7331	2.21145	-3.00972		-155.397	-98.9056	-121.547
	-134.334	-98.611	-151.959		-82.0106	-1.62157	-1.30618		-158.804	-98.4797	-118.992
	-138.166	-101.166	-151.533		-81.5848	2.63735	-1.30618		-160.507	-99.7572	-120.695
	-136.037	-98.611	-154.513		-81.159	1.35967	-0.45441		-158.804	-95.499	-120.695
	-133.482	-97.7594	-151.959		-81.5848	4.76682	-1.73207		-160.507	-99.3314	-119.843
[truncated: 4,727 more rows]

## Sheet: pig2
pig 2
	stage 1				stage 2				stage 3
start	-105.802	6.75272	6.26008	ave change in strain	3.78661	0.302909	-1.7772	ave change in strain	-2.4556	10.2312	24.4252	ave change in strain
end	-2413	-1384	-1340	-1681.4	-185	-169	-217	-191.104	-1541	-1459	-2359	-1797.07
	run 1	run 2	run 3		run 1	run 2	run3		run1	run2	run3
	-105.802	6.75272	6.26008		3.78661	0.302909	-1.7772		-2.4556	10.2312	24.4252
	-105.377	8.45434	6.68549		3.78661	-4.37648	-5.60578		-4.58254	8.95506	22.2981
	-103.676	9.73057	7.1109		2.08504	-4.37648	-6.03118		-2.4556	11.9328	22.7235
	-110.481	6.75272	5.83468		0.808862	-3.10028	-6.45657		-3.73177	10.2312	20.5965
	-109.63	6.32731	3.70765		0.808862	-0.547891	-2.628		-3.30638	10.6566	25.2761
	-104.526	5.4765	9.66334		2.51043	0.302909	-1.7772		-1.17942	12.3582	23.5744
	-104.526	5.0511	4.55846		2.51043	-2.67489	-3.90419		-6.28409	9.38045	21.8727
	-107.929	8.45434	7.96171		6.76438	-0.973291	-5.18039		-3.30638	12.3582	22.7235
	-109.63	6.75272	6.26008		2.51043	-0.973291	-0.926404		-1.17942	9.80585	20.5965
	-107.929	6.32731	7.5363		3.36122	1.15371	-3.0534		0.0967525	11.082	19.7456
	-106.653	5.4765	6.68549		3.36122	-2.24949	-5.18039		-2.88099	11.082	21.4473
	-108.354	5.90191	7.5363		1.23425	0.302909	-0.501004		0.0967525	12.3582	23.5744
	-108.354	5.4765	5.40927		2.08504	1.57911	-5.60578		-2.4556	8.95506	26.9777
	-107.929	5.4765	6.68549		2.93583	1.57911	-0.926404		-2.03021	11.082	23.5744
	-107.929	4.62569	9.66334		-0.892702	-5.65266	-4.75499		2.22372	12.3582	24.8506
	-109.205	5.90191	9.66334		3.78661	-0.973291	-0.0756039		-1.60481	9.80585	21.4473
	-109.205	6.75272	10.9396		4.6374	-3.52568	-0.926404		-1.60481	14.4852	22.7235
	-109.63	2.92408	7.1109		0.808862	-2.67489	-4.75499		0.0967525	7.67887	21.4473
	-109.63	6.32731	7.1109		3.78661	-3.95108	-4.32959		-3.30638	11.5074	21.8727
	-108.354	6.75272	9.66334		4.21201	-2.24949	-2.628		1.37293	10.2312	26.5523
	-110.055	3.77488	7.96171		2.08504	-0.973291	-3.0534		-5.00793	12.3582	23.9998
	-109.205	6.75272	10.5142		3.78661	-2.67489	-0.926404		-3.30638	14.0598	23.149
	-109.63	7.60353	7.96171		5.48819	-1.39869	-1.3518		-3.30638	13.6344	26.5523
	-111.331	8.02894	10.5142		4.6374	-3.52568	-3.90419		-2.03021	12.7836	26.9777
	-112.182	8.87975	10.9396		6.76438	-4.37648	-1.7772		-5.43332	15.3361	25.7015
	-109.63	9.73057	10.0888		5.0628	-3.10028	-1.3518		-1.60481	13.209	23.149
	-110.055	7.60353	11.7904		4.21201	-6.07806	-0.0756039		-4.58254	12.7836	27.8286
	-109.63	7.17812	8.38712		2.93583	-5.22727	-0.0756039		-0.32864	14.4852	29.1049
	-109.205	6.75272	9.66334		2.51043	-4.37648	-0.0756039		-2.03021	14.9107	28.6794
	-110.055	9.73057	6.68549		5.0628	-1.39869	-0.926404		-1.60481	12.7836	23.5744
	-113.458	5.4765	10.5142		6.33899	-6.92885	-2.2026		-3.73177	13.209	27.8286
	-113.883	8.45434	9.23794		7.61518	-3.95108	0.775198		-2.88099	13.6344	28.6794
	-111.331	8.87975	9.23794		6.33899	-6.07806	-3.4788		1.79833	14.0598	27.8286
	-115.159	6.32731	8.38712		4.21201	-3.10028	-0.501004		-1.17942	16.1869	27.8286
	-111.757	9.73057	9.66334		3.78661	-4.80187	-0.501004		-2.88099	11.082	26.9777
	-111.757	7.17812	9.66334		5.0628	-5.22727	0.775198		-2.4556	13.209	26.9777
	-111.757	8.45434	6.26008		3.36122	-5.65266	-2.2026		-2.03021	15.3361	29.1049
	-113.458	8.45434	10.5142		4.21201	-7.77964	-1.3518		0.0967525	17.8885	26.1269
	-113.458	8.45434	11.365		3.78661	-7.77964	-1.3518		-0.754032	14.9107	26.9777
	-116.435	8.45434	7.1109		6.33899	-7.35424	-0.926404		-0.32864	16.6123	28.254
	-113.883	7.17812	8.38712		0.808862	-7.77964	-0.0756039		0.522145	17.4631	29.5303
	-115.584	8.45434	9.23794		4.6374	-7.77964	-0.0756039		-1.17942	13.6344	28.254
	-112.607	8.02894	11.365		2.51043	-11.1828	-0.501004		1.37293	16.1869	29.5303
	-113.458	9.30516	9.23794		5.91359	-10.332	-2.2026		-2.88099	14.4852	29.9557
	-112.607	5.90191	9.66334		2.93583	-12.4589	-1.3518		0.0967525	17.8885	30.3811
	-114.308	6.75272	7.5363		2.08504	-8.63042	0.775198		-0.32864	14.9107	32.5083
	-113.458	8.45434	5.40927		3.78661	-9.48121	0.775198		-2.4556	17.0377	31.6574
	-113.033	6.32731	6.68549		5.0628	-9.9066	-0.0756039		-1.60481	14.9107	32.9337
	-113.883	7.60353	8.38712		5.91359	-10.7574	-1.3518		-1.17942	14.4852	32.5083
	-115.584	8.87975	8.38712		0.38347	-12.4589	-0.501004		-0.754032	16.1869	30.8066
	-111.757	8.02894	8.38712		4.21201	-7.77964	-3.90419		-0.754032	17.8885	30.3811
	-116.435	7.17812	7.1109		2.93583	-11.1828	-0.926404		1.79833	17.8885	35.0608
	-115.584	6.32731	8.81253		-0.467312	-8.63042	-3.4788		-1.17942	15.7615	33.7846
	-112.182	8.45434	10.0888		3.36122	-8.20503	-1.7772		-1.17942	17.0377	33.7846
	-113.033	6.75272	7.1109		4.6374	-9.48121	-1.7772		0.0967525	12.7836	29.1049
	-117.711	8.02894	7.1109		2.93583	-9.9066	-1.3518		-5.85871	17.8885	32.0828
	-116.01	6.32731	9.66334		0.808862	-9.05582	-4.32959		-2.4556	18.3139	29.5303
	-116.435	5.4765	7.5363		5.91359	-8.20503	-3.0534		0.522145	20.4409	35.0608
	-119.412	7.17812	5.40927		4.21201	-10.332	-4.32959		0.0967525	17.8885	30.8066
	-118.561	7.17812	7.5363		2.51043	-6.07806	-0.926404		-0.754032	16.6123	34.6354
	-119.412	8.87975	7.96171		2.93583	-7.35424	-0.501004		0.0967525	19.1647	33.3591
	-118.987	9.30516	5.83468		4.21201	-6.92885	-3.0534		-1.60481	20.0155	34.21
	-121.113	10.5814	10.5142		0.808862	-9.9066	-4.32959		-3.30638	17.0377	34.6354
	-117.711	7.60353	8.38712		7.18978	-6.50345	-3.0534		-3.30638	19.5901	33.7846
	-121.113	7.60353	7.1109		2.93583	-9.05582	-3.0534		-2.03021	19.5901	32.5083
	-123.24	7.60353	9.23794		2.51043	-8.63042	-3.90419		-0.754032	21.2917	33.3591
	-120.263	7.60353	4.98386		2.08504	-7.77964	-3.90419		-0.32864	19.1647	35.4863
	-117.286	7.60353	5.83468		3.78661	-7.77964	-3.4788		-5.00793	18.3139	33.3591
	-121.113	5.0511	7.96171		1.65965	-9.9066	-3.4788		1.37293	20.8663	34.6354
	-120.688	9.30516	8.38712		4.6374	-7.77964	-2.628		-2.03021	17.8885	34.21
	-121.113	8.02894	9.23794		5.0628	-9.9066	-2.628		-4.58254	14.9107	32.9337
	-121.113	8.45434	10.9396		4.21201	-4.80187	-3.4788		-1.60481	22.1425	33.3591
	-124.516	6.75272	8.38712		3.78661	-7.77964	-3.4788		-2.4556	19.5901	35.0608
	-125.792	6.75272	9.23794		2.51043	-9.05582	-0.926404		-4.58254	18.7393	34.21
	-124.941	9.73057	9.23794		2.93583	-9.05582	-6.88197		-2.4556	18.7393	32.5083
	-124.09	7.60353	10.5142		2.93583	-5.65266	-4.32959		2.22372	17.4631	32.9337
	-123.24	7.17812	8.38712		2.08504	-10.7574	-1.7772		-4.58254	19.5901	33.7846
	-125.792	8.45434	10.0888		2.93583	-8.63042	-5.18039		-2.03021	17.4631	35.9117
	-123.24	9.30516	12.6412		5.0628	-9.05582	-2.2026		-2.88099	16.1869	36.7626
	-121.539	7.17812	10.5142		3.36122	-9.05582	-6.03118		-2.88099	19.5901	34.6354
	-124.941	7.17812	8.81253		2.08504	-9.9066	-4.75499		-2.4556	15.7615	37.6134
	-124.941	7.60353	9.23794		1.23425	-8.20503	-7.73276		1.37293	18.7393	36.7626
	-125.792	11.0068	7.1109		0.808862	-9.05582	-2.628		-2.4556	20.4409	32.0828
	-125.792	5.4765	10.0888		5.48819	-6.92885	-5.60578		0.0967525	15.7615	35.9117
	-126.217	7.17812	7.5363		3.78661	-9.48121	-3.90419		-2.03021	17.8885	36.3371
	-125.792	8.45434	6.68549		4.6374	-11.1828	-4.32959		-0.32864	19.1647	37.6134
	-124.516	8.02894	11.7904		0.38347	-9.9066	-6.03118		-2.03021	15.7615	29.1049
	-126.642	4.62569	10.0888		2.93583	-9.48121	-5.18039		-0.32864	19.1647	29.1049
	-125.792	5.0511	8.81253		1.23425	-9.48121	-6.03118		-2.03021	18.7393	29.5303
	-125.366	8.45434	8.81253		3.78661	-9.05582	-5.18039		0.947538	17.4631	30.3811
	-129.619	7.17812	9.66334		7.18978	-7.77964	-3.0534		1.79833	18.7393	34.6354
	-127.067	6.75272	9.23794		6.76438	-12.0336	-4.75499		1.79833	19.1647	31.232
	-130.47	5.4765	7.96171		3.36122	-6.07806	-9.00894		0.522145	16.6123	31.6574
	-127.918	8.02894	8.38712		4.6374	-11.1828	-4.32959		-0.754032	17.0377	29.5303
	-132.171	7.60353	10.5142		7.61518	-8.63042	-4.32959		1.37293	18.3139	31.232
	-132.596	6.75272	11.365		3.36122	-13.7351	-4.75499		-1.17942	17.0377	30.3811
	-130.895	5.0511	7.1109		4.6374	-12.8843	-5.18039		-2.03021	20.0155	26.5523
	-129.619	3.77488	8.81253		3.78661	-11.1828	-5.60578		-0.754032	20.0155	29.5303
	-129.619	5.0511	8.38712		5.91359	-6.92885	-4.75499		-1.60481	17.8885	28.254
	-130.045	5.0511	6.68549		6.33899	-9.05582	-3.90419		-3.30638	17.0377	26.9777
	-133.872	5.4765	7.1109		4.21201	-11.1828	-6.03118		-2.03021	21.7171	26.5523
	-128.769	6.75272	1.15523		7.61518	-10.7574	-5.18039		-1.17942	19.1647	26.9777
	-132.596	5.90191	0.304428		2.93583	-11.1828	-8.15815		0.0967525	18.7393	27.4032
	-132.596	4.62569	0.304428		7.61518	-9.9066	-5.60578		0.0967525	16.1869	25.2761
	-133.022	6.32731	-1.82257		4.6374	-14.5859	-4.32959		1.37293	19.5901	27.4032
	-131.746	4.62569	-1.39717		4.21201	-13.3097	-5.18039		-0.32864	16.6123	27.4032
	-132.171	5.0511	1.15523		2.93583	-12.4589	-3.4788		0.0967525	16.6123	28.6794
	-130.47	5.4765	3.70765		5.0628	-12.8843	-7.30736		0.522145	14.9107	28.254
	-130.045	2.92408	2.00604		2.51043	-13.7351	-8.15815		2.64911	18.3139	27.4032
	-132.596	5.4765	1.58063		4.21201	-14.5859	-6.03118		2.22372	20.4409	24.4252
	-132.171	8.45434	-2.67337		5.91359	-12.8843	-6.03118		0.947538	17.4631	25.2761
	-136.849	7.17812	-0.971774		4.6374	-9.9066	-6.45657		1.37293	20.8663	29.1049
	-132.596	9.73057	-3.52417		3.36122	-11.1828	-6.88197		2.64911	17.8885	26.9777
	-136.849	9.30516	2.43144		4.6374	-12.8843	-5.60578		1.79833	17.8885	24.4252
	-137.275	7.17812	-1.82257		6.33899	-12.0336	-6.88197		4.77609	21.7171	23.9998
	-135.573	8.45434	-2.67337		2.51043	-13.7351	-6.88197		0.522145	19.5901	24.4252
	-137.7	6.75272	-3.09877		2.93583	-14.5859	-5.60578		3.07451	18.3139	22.2981
	-135.999	8.87975	-2.24797		3.78661	-12.8843	-9.43433		2.22372	21.2917	22.7235
	-133.447	10.5814	-0.971774		4.21201	-12.8843	-7.30736		3.07451	18.3139	21.4473
	-139.826	8.87975	1.15523		5.91359	-12.0336	-6.45657		2.22372	20.8663	24.8506
	-135.148	8.87975	0.304428		2.51043	-13.3097	-10.7105		4.77609	20.8663	22.2981
	-135.999	5.4765	-0.546373		5.48819	-12.8843	-6.45657		4.3507	20.4409	22.2981
	-144.079	2.49868	-3.52417		5.91359	-12.0336	-6.88197		2.64911	22.1425	22.2981
	-140.252	-0.0537327	-1.39717		6.76438	-12.4589	-11.5613		2.64911	19.5901	22.7235
	-140.677	1.22247	-2.67337		3.78661	-12.0336	-8.15815		4.77609	19.5901	15.9169
	-139.401	1.64787	-1.82257		2.51043	-13.3097	-6.03118		0.947538	19.1647	22.2981
	-137.7	3.34948	-3.94957		3.36122	-13.7351	-3.90419		4.3507	19.5901	24.4252
	-137.7	1.22247	-2.24797		5.48819	-11.1828	-6.03118		3.07451	20.4409	20.5965
	-138.976	3.34948	0.72983		8.04057	-13.3097	-7.30736		0.947538	17.8885	23.5744
	-138.55	2.07327	-4.37496		8.46597	-12.0336	-6.03118		6.05228	18.7393	23.149
	-140.677	1.64787	-5.22576		5.48819	-9.48121	-6.03118		5.62689	17.4631	21.4473
	-138.55	2.07327	-2.24797		4.6374	-10.332	-6.03118		4.3507	16.1869	25.2761
	-141.953	-0.479133	-3.94957		6.33899	-11.1828	-4.32959		2.22372	20.0155	22.7235
	-143.229	-1.75533	-3.94957		5.48819	-8.63042	-9.00894		3.9253	21.2917	23.149
	-138.125	-2.18073	-2.24797		6.33899	-13.7351	-7.30736		6.05228	20.8663	20.5965
	-144.93	0.371668	-5.22576		6.33899	-12.4589	-8.15815		4.3507	20.0155	21.0219
	-141.102	0.797068	-3.52417		8.04057	-12.8843	-7.73276		2.22372	23.4188	21.0219
	-141.953	-1.32993	-3.09877		5.48819	-11.1828	-7.73276		5.62689	18.7393	20.171
	-144.504	-3.88232	-6.92734		4.21201	-11.1828	-5.60578		6.47768	17.8885	21.0219
	-146.631	-0.904532	-3.52417		6.76438	-9.05582	-5.18039		0.522145	20.8663	22.2981
	-145.78	-0.904532	-5.65115		5.91359	-10.332	-6.03118		5.20149	20.4409	22.2981
	-144.93	-0.479133	-6.07655		7.18978	-8.63042	-8.58354		7.32848	19.5901	19.3202
	-145.355	-0.479133	-4.80036		4.6374	-12.0336	-5.18039		7.32848	19.5901	20.171
	-147.481	-0.904532	-4.80036		5.91359	-10.332	-5.60578		3.4999	21.7171	22.7235
	-148.757	-0.479133	-5.22576		8.46597	-11.1828	-6.03118		3.4999	22.1425	21.4473
	-147.481	-1.75533	-4.80036		7.61518	-10.332	-6.03118		5.62689	17.4631	21.4473
	-149.608	-3.03153	-6.92734		7.61518	-10.7574	-6.03118		7.75388	20.4409	20.5965
	-147.907	-3.03153	-7.35274		6.76438	-9.48121	-8.15815		4.77609	18.7393	18.8948
	-146.205	-2.18073	-6.92734		8.04057	-7.35424	-6.03118		6.47768	18.7393	23.5744
	-147.481	-6.0093	-4.80036		9.31677	-6.92885	-4.75499		7.32848	21.7171	18.8948
	-147.907	-1.75533	-3.94957		7.18978	-8.63042	-6.88197		8.60467	19.5901	18.8948
	-146.631	-2.60613	-6.50195		5.91359	-7.35424	-0.0756039		7.75388	19.5901	20.171
	-150.033	-5.15851	-7.35274		5.48819	-9.9066	-3.4788		6.05228	20.0155	18.4694
	-147.056	-3.03153	-6.50195		6.76438	-6.50345	-2.2026		8.17928	22.5679	20.5965
	-149.608	-4.30772	-5.65115		5.48819	-7.77964	-6.45657		9.03007	20.4409	17.1931
	-150.884	-2.18073	-7.77813		7.18978	-6.50345	-4.75499		7.32848	17.8885	17.6185
	-146.205	-5.15851	-10.7559		5.48819	-9.48121	-3.0534		7.32848	10.6566	18.8948
	-147.056	-3.88232	-9.05431		8.89137	-7.35424	-4.75499		5.62689	10.2312	15.4915
	-150.033	-2.18073	-9.47971		9.74217	-4.37648	-2.2026		6.47768	9.80585	18.8948
	-150.033	-2.60613	-9.05431		8.46597	-5.22727	-3.90419		5.20149	13.6344	15.4915
	-149.182	-2.18073	-9.47971		8.89137	-6.50345	-2.628		7.75388	12.7836	18.044
	-151.309	-2.18073	-9.05431		7.61518	-7.77964	-5.60578		5.62689	11.082	16.3423
	-149.608	-3.03153	-9.47971		6.76438	-5.22727	-1.7772		9.03007	10.6566	14.6407
	-150.033	-6.0093	-10.3305		8.89137	-3.95108	-3.4788		9.03007	9.38045	17.1931
	-152.159	-3.88232	-6.92734		11.0184	-6.92885	-1.3518		7.75388	11.082	17.1931
	-151.309	-5.5839	-11.1813		10.593	-2.67489	-2.628		7.75388	10.2312	16.3423
	-152.585	-8.13627	-10.7559		10.593	-9.48121	-4.75499		9.45547	9.80585	17.6185
	-153.01	-5.15851	-8.62892		8.46597	-9.05582	-0.501004		10.3063	9.80585	15.4915
	-151.309	-3.88232	-8.62892		7.18978	-6.07806	-0.501004		10.7317	8.10426	15.0661
	-152.585	-6.4347	-9.05431		7.18978	-3.95108	-3.4788		8.60467	11.9328	16.3423
	-153.01	-3.88232	-11.6067		9.74217	-3.95108	-1.7772		9.03007	8.10426	16.7677
	-151.734	-6.0093	-11.6067		9.74217	-5.22727	-2.628		9.03007	13.209	17.6185
	-154.711	-5.15851	-9.05431		7.61518	-5.22727	-2.628		7.32848	11.5074	17.1931
	-157.263	-6.0093	-8.62892		8.04057	-3.52568	-4.75499		9.03007	9.38045	14.6407
	-153.86	-6.0093	-12.0321		8.89137	-1.82409	-3.4788		9.03007	9.80585	15.9169
	-153.01	-3.88232	-8.62892		10.593	-5.22727	0.775198		9.88087	7.67887	15.4915
	-158.538	-8.13627	-9.9051		8.04057	-4.80187	-3.4788		7.75388	6.40268	14.6407
	-156.412	-8.13627	-10.3305		11.8692	-5.65266	-4.32959		8.60467	8.95506	12.0882
	-158.113	-2.60613	-9.05431		8.89137	-4.80187	-3.4788		9.03007	11.5074	15.0661
	-156.412	-7.71088	-10.7559		11.0184	-4.80187	-3.4788		7.75388	10.2312	11.6628
	-157.688	-6.86009	-12.0321		7.18978	-4.37648	-5.60578		10.3063	6.40268	12.5136
	-159.389	-5.15851	-12.8828		6.33899	-7.35424	-3.90419		9.03007	8.10426	15.0661
	-156.412	-5.5839	-9.05431		8.46597	-8.63042	-3.0534		11.1571	13.6344	14.2152
	-162.791	-4.30772	-11.1813		7.61518	-7.77964	-3.90419		8.17928	12.7836	14.2152
	-159.814	-6.4347	-10.7559		8.04057	-7.77964	-1.7772		9.03007	12.7836	13.3644
	-162.366	-6.0093	-10.3305		7.18978	-3.95108	-6.03118		8.60467	10.6566	18.8948
	-161.515	-7.28548	-8.20353		7.61518	-6.92885	-3.90419		13.7095	9.38045	12.939
	-161.09	-8.98706	-12.0321		5.91359	-5.22727	-4.32959		9.03007	10.2312	17.1931
	-162.791	-7.71088	-8.20353		8.89137	-7.35424	-4.32959		9.88087	7.25347	12.5136
	-162.366	-7.28548	-11.6067		8.46597	-4.80187	-8.15815		13.2841	11.9328	10.3866
	-158.964	-6.4347	-11.1813		4.6374	-5.65266	-3.4788		9.88087	7.67887	12.0882
	-165.343	-10.6886	-9.05431		5.0628	-4.37648	-3.0534		8.60467	6.40268	12.0882
	-158.964	-6.86009	-12.4574		9.74217	-9.05582	-6.45657		8.60467	7.25347	11.2374
	-165.343	-9.83784	-11.1813		6.76438	-6.92885	-4.75499		12.0079	8.52966	12.0882
	-164.917	-7.28548	-12.8828		12.2946	-5.22727	-6.03118		8.60467	8.95506	14.2152
	-163.642	-8.98706	-12.4574		12.72	-7.35424	-8.58354		8.17928	9.38045	12.5136
	-164.067	-6.86009	-10.3305		7.18978	-6.92885	-2.628		9.03007	6.82808	13.7898
	-169.17	-12.3902	-12.0321		9.74217	-7.35424	-4.32959		6.47768	5.55189	12.939
	-162.366	-7.28548	-14.5844		8.89137	-5.65266	-6.45657		9.45547	5.97729	12.939
	-166.619	-9.83784	-11.6067		10.1676	-6.07806	-7.73276		11.5825	7.25347	9.53574
	-164.492	-12.3902	-12.0321		10.1676	-8.20503	-5.60578		8.17928	6.40268	12.939
	-165.343	-9.83784	-12.8828		8.46597	-5.22727	-4.75499		9.03007	6.82808	16.3423
	-167.044	-12.8156	-10.7559		13.1454	-6.07806	-6.45657		8.60467	4.70111	12.5136
	-164.917	-10.2632	-12.4574		8.46597	-5.65266	-4.75499		9.03007	2.57414	16.3423
	-164.492	-9.83784	-10.7559		8.04057	-3.95108	-7.30736		10.7317	6.82808	14.2152
	-168.745	-11.9648	-13.3082		10.593	-3.52568	-6.03118		9.45547	7.67887	12.5136
	-167.469	-11.114	-14.159		8.46597	-6.07806	-7.30736		8.60467	4.70111	13.7898
	-167.469	-11.9648	-14.159		10.593	-4.80187	-6.03118		8.17928	6.40268	14.2152
	-166.619	-13.241	-14.5844		10.593	-7.77964	-3.90419		10.3063	5.97729	15.0661
	-167.469	-12.3902	-12.0321		9.31677	-6.07806	-7.73276		11.5825	1.29797	15.0661
	-167.469	-11.9648	-12.8828		9.74217	-4.80187	-9.00894		10.3063	7.25347	16.7677
	-167.894	-13.6664	-13.3082		10.1676	-4.37648	-7.73276		8.17928	5.97729	17.6185
	-170.446	-13.6664	-12.0321		10.593	-6.07806	-5.60578		9.03007	6.40268	15.4915
	-168.32	-13.6664	-13.7336		8.46597	-5.65266	-10.2851		8.17928	4.70111	14.2152
	-169.17	-14.0917	-13.7336		8.89137	-6.07806	-5.60578		9.45547	4.27571	14.6407
	-170.021	-18.3456	-15.0098		10.593	-3.10028	-6.03118		8.60467	2.14875	15.9169
	-167.894	-16.2187	-13.3082		10.1676	-6.50345	-5.18039		8.60467	2.99954	13.7898
	-172.147	-12.3902	-12.8828		10.1676	-6.92885	-5.60578		7.75388	4.70111	17.1931
	-170.021	-16.2187	-14.159		10.593	-6.50345	-9.00894		9.88087	5.97729	16.7677
	-171.296	-14.9425	-12.0321		12.2946	-6.07806	-6.03118		9.03007	5.55189	16.7677
	-171.722	-18.771	-13.3082		7.61518	-6.50345	-5.18039		11.5825	5.55189	17.6185
	-173.848	-16.2187	-15.8606		12.72	-3.95108	-8.15815		6.90308	5.1265	15.0661
	-171.722	-12.8156	-17.9875		8.04057	-4.80187	-7.30736		11.1571	4.70111	15.0661
	-175.549	-17.4948	-16.2859		8.04057	-3.10028	-7.73276		8.60467	3.85032	17.1931
	-171.722	-18.771	-15.8606		11.8692	-5.22727	-3.4788		9.88087	5.97729	19.7456
	-171.722	-14.0917	-15.8606		9.31677	-7.35424	-1.7772		6.90308	7.67887	16.3423
	-172.572	-18.3456	-16.7113		12.2946	-4.80187	-6.45657		10.7317	7.67887	15.0661
	-173.848	-18.3456	-18.4129		12.2946	-3.95108	-8.58354		12.0079	5.97729	17.6185
	-170.871	-18.771	-19.689		11.4438	-6.07806	-6.03118		11.5825	5.1265	14.6407
	-173.848	-16.6441	-12.8828		12.72	-2.24949	-7.73276		13.2841	1.72336	15.9169
	-175.549	-18.3456	-14.5844		10.593	-5.22727	-6.45657		11.1571	0.447191	16.3423
	-176.825	-17.9202	-12.8828		8.89137	-6.07806	-3.90419		13.7095	4.27571	12.939
	-175.124	-16.6441	-17.1367		8.46597	-7.77964	-6.45657		10.7317	2.99954	9.96114
	-174.698	-21.3233	-13.7336		9.31677	-5.65266	-5.60578		11.1571	5.1265	14.2152
	-176.4	-18.771	-17.9875		9.74217	-5.65266	-5.60578		12.0079	7.25347	11.2374
	-175.124	-18.3456	-14.5844		9.31677	-8.63042	-3.4788		14.9857	5.1265	15.0661
	-177.25	-20.0471	-13.7336		13.1454	-6.50345	-5.18039		14.9857	3.42493	10.3866
	-172.572	-19.6218	-15.4352		10.1676	-2.24949	-2.628		14.1349	5.97729	14.2152
	-178.101	-19.6218	-17.9875		9.74217	-7.35424	-3.4788		15.8365	2.99954	14.6407
	-176.825	-21.7487	-14.159		8.04057	-5.65266	-6.88197		13.7095	2.99954	17.1931
	-178.526	-17.4948	-16.2859		9.74217	-3.95108	-0.501004		9.88087	2.14875	14.2152
	-179.802	-20.0471	-16.2859		8.46597	-2.24949	-6.45657		16.2619	-0.403587	13.7898
	-176.825	-18.771	-15.4352		7.61518	-6.50345	-5.18039		12.4333	2.14875	15.4915
	-178.526	-20.4725	-16.2859		6.76438	-7.35424	-4.75499		9.88087	3.42493	13.7898
	-181.503	-24.301	-16.2859		10.1676	-4.80187	-4.75499		13.2841	2.14875	18.044
	-182.353	-20.8979	-17.5621		9.74217	-4.37648	-2.628		13.2841	0.447191	15.9169
	-181.077	-23.8756	-16.2859		8.89137	-5.22727	-4.32959		11.5825	4.27571	16.3423
	-179.802	-20.0471	-14.5844		11.8692	-4.80187	-4.75499		14.1349	2.14875	17.1931
	-182.353	-22.1741	-15.8606		9.31677	-3.52568	-3.4788		12.4333	4.70111	10.812
	-180.652	-21.3233	-14.5844		8.89137	-6.07806	-1.3518		13.7095	-1.67975	12.939
	-181.077	-23.4502	-17.1367		7.18978	-8.20503	-5.60578		14.9857	2.14875	13.7898
	-182.353	-24.7263	-17.1367		9.74217	-6.07806	-3.90419		11.1571	2.14875	13.7898
	-182.778	-23.0248	-17.9875		11.8692	-6.92885	-3.4788		12.0079	0.447191	14.6407
	-182.353	-24.301	-16.2859		11.0184	-5.65266	-2.2026		17.1127	0.447191	13.3644
	-180.652	-21.3233	-18.8383		7.18978	-4.80187	-3.4788		14.5603	1.29797	16.7677
	-183.204	-23.0248	-16.7113		10.593	-9.05582	-3.90419		12.4333	1.72336	17.1931
	-183.629	-23.8756	-17.9875		9.31677	-6.07806	-6.03118		15.8365	4.27571	16.3423
	-185.755	-21.3233	-16.2859		6.76438	-8.20503	-5.60578		17.1127	3.85032	15.4915
	-181.077	-22.5994	-17.1367		8.46597	-4.37648	-8.15815		13.7095	0.447191	16.3423
	-181.928	-25.5771	-16.2859		5.91359	-6.92885	-4.75499		15.8365	5.1265	17.1931
	-185.33	-23.0248	-18.8383		8.46597	-7.35424	-5.60578		16.2619	2.99954	14.2152
	-183.204	-22.1741	-17.1367		11.0184	-6.07806	-7.30736		15.8365	2.99954	15.9169
	-184.479	-24.301	-15.4352		11.8692	-5.22727	-6.45657		14.9857	-0.403587	15.4915
	-186.18	-24.301	-17.9875		10.1676	-3.52568	-4.75499		17.9636	2.99954	15.9169
	-184.905	-23.4502	-15.0098		5.48819	-5.22727	-3.90419		16.6873	2.14875	15.4915
	-184.479	-22.5994	-15.4352		11.0184	-6.50345	-5.60578		13.2841	0.872581	16.3423
	-183.629	-25.1517	-19.2636		10.1676	-6.92885	-8.15815		14.1349	1.72336	18.044
	-185.755	-26.8532	-17.9875		10.1676	-6.92885	-6.03118		17.1127	-0.403587	12.5136
	-185.33	-24.301	-18.8383		12.2946	-6.07806	-6.45657		15.8365	1.29797	15.0661
	-183.629	-26.4279	-16.7113		5.0628	-6.07806	-7.30736		14.1349	0.872581	14.2152
	-181.077	-28.5547	-17.9875		7.18978	-6.92885	-7.73276		14.5603	4.27571	13.7898
	-186.606	-26.0025	-20.9652		11.4438	-9.9066	-11.5613		15.8365	2.99954	12.939
	-185.755	-28.9801	-19.2636		11.0184	-9.05582	-10.7105		17.1127	0.0218019	15.9169
	-183.629	-26.4279	-21.3906		8.04057	-6.07806	-11.5613		18.389	0.447191	16.3423
	-185.755	-29.4055	-19.2636		8.04057	-7.35424	-9.85972		17.1127	0.0218019	14.2152
	-186.606	-29.4055	-21.816		11.8692	-7.35424	-14.1136		14.1349	-0.403587	14.6407
	-186.606	-28.9801	-19.2636		8.89137	-9.48121	-8.15815		13.2841	1.72336	17.6185
	-189.157	-31.9577	-19.2636		8.46597	-8.63042	-13.6882		13.7095	2.57414	17.1931
	-189.157	-32.3831	-19.2636		7.61518	-7.77964	-8.58354		17.5381	0.447191	15.4915
	-188.732	-29.4055	-20.1144		12.72	-6.92885	-13.2628		16.6873	0.447191	17.1931
	-191.708	-32.8085	-21.3906		6.33899	-7.35424	-11.5613		14.5603	-0.403587	15.9169
	-188.306	-32.8085	-22.2413		8.46597	-7.35424	-8.58354		14.1349	1.29797	15.9169
	-190.858	-29.8309	-19.689		9.74217	-6.92885	-11.9867		14.1349	-0.403587	15.4915
	-189.582	-31.9577	-20.1144		9.31677	-6.92885	-14.1136		16.2619	0.0218019	14.2152
	-194.685	-31.107	-21.3906		9.74217	-8.63042	-13.2628		16.2619	-2.53053	16.7677
	-194.26	-32.3831	-23.5175		10.1676	-7.35424	-11.5613		16.2619	-0.828976	16.7677
	-188.732	-31.9577	-25.6444		6.33899	-6.92885	-12.8375		17.1127	-1.67975	17.1931
	-193.835	-33.2338	-25.6444		8.89137	-3.95108	-11.1359		14.5603	0.447191	15.9169
	-194.26	-31.107	-23.0921		8.04057	-5.65266	-7.30736		16.2619	0.447191	16.7677
	-193.409	-32.8085	-22.6667		7.18978	-8.20503	-12.4121		16.2619	-2.53053	18.4694
	-192.984	-36.6368	-25.6444		5.48819	-9.05582	-12.8375		17.5381	0.0218019	20.5965
	-195.11	-30.6816	-23.0921		7.61518	-9.48121	-11.5613		17.9636	-1.25436	17.6185
	-194.685	-34.0846	-26.4951		5.91359	-7.77964	-13.6882		17.1127	-4.23207	17.1931
	-195.536	-31.107	-26.9205		5.91359	-10.7574	-14.539		15.4111	-3.80669	14.6407
	-192.134	-34.0846	-24.7936		4.6374	-8.63042	-11.1359		18.389	-4.65746	17.6185
	-197.662	-34.0846	-25.6444		6.76438	-6.92885	-13.6882		17.9636	-5.08284	18.8948
	-197.662	-33.6592	-26.9205		7.18978	-9.05582	-14.9644		16.2619	-5.93361	17.1931
	-193.835	-35.3607	-27.3459		5.0628	-4.80187	-14.1136		17.5381	-3.80669	15.9169
	-195.961	-33.6592	-29.8982		6.76438	-6.92885	-15.3898		12.8587	-2.95591	13.7898
	-195.961	-37.0622	-28.1966		5.48819	-9.48121	-16.2406		15.8365	-8.48591	13.3644
	-197.237	-37.0622	-27.3459		6.76438	-10.332	-14.539		16.6873	-3.3813	15.9169
	-197.662	-36.6368	-27.7713		5.48819	-9.05582	-13.6882		14.5603	-5.93361	15.9169
	-196.811	-35.7861	-26.0698		9.74217	-8.63042	-14.1136		14.5603	-8.91129	16.3423
	-201.064	-40.4651	-28.1966		4.6374	-7.77964	-14.1136		17.1127	-6.359	15.4915
	-201.064	-36.6368	-28.1966		4.6374	-6.50345	-12.8375		15.4111	-8.06053	15.4915
	-200.213	-36.6368	-28.622		5.91359	-12.8843	-14.1136		15.8365	-7.63515	17.6185
	-198.938	-35.3607	-28.1966		5.91359	-7.35424	-13.2628		14.9857	-7.63515	15.9169
	-198.512	-34.51	-28.1966		5.0628	-5.65266	-14.1136		14.1349	-6.78438	13.3644
	-199.363	-34.9353	-28.1966		7.61518	-8.20503	-14.9644		14.1349	-9.33668	15.4915
	-200.213	-36.6368	-28.622		5.91359	-7.35424	-11.9867		14.1349	-8.06053	16.7677
	-198.938	-37.9129	-28.1966		3.36122	-7.35424	-14.1136		14.1349	-5.93361	15.9169
	-201.489	-40.0398	-26.9205		3.78661	-9.05582	-13.6882		15.8365	-8.48591	12.5136
	-197.662	-37.4875	-24.7936		6.33899	-5.22727	-9.85972		13.7095	-7.20976	13.7898
	-200.213	-35.3607	-25.219		6.76438	-8.63042	-15.8152		14.9857	-7.63515	15.9169
	-197.662	-38.7637	-28.622		8.46597	-6.92885	-12.8375		15.8365	-10.1874	12.0882
	-202.339	-38.7637	-28.622		7.18978	-6.92885	-11.9867		14.9857	-8.91129	15.4915
	-199.788	-37.0622	-27.3459		6.33899	-6.92885	-16.2406		13.2841	-10.6128	12.939
	-201.489	-36.2114	-28.622		5.0628	-4.37648	-13.6882		13.7095	-8.48591	13.7898
	-198.087	-35.7861	-29.4728		2.93583	-4.80187	-13.2628		14.9857	-11.4636	14.6407
	-199.363	-37.0622	-28.622		6.76438	-7.77964	-9.85972		14.5603	-8.91129	14.2152
	-203.19	-38.3383	-30.3235		3.78661	-9.05582	-14.9644		15.4111	-10.1874	14.2152
	-203.19	-36.6368	-27.3459		4.6374	-5.65266	-11.9867		17.1127	-9.76206	13.7898
	-202.339	-40.4651	-29.4728		6.33899	-4.80187	-13.6882		14.9857	-9.76206	16.7677
	-201.064	-37.0622	-30.7489		6.76438	-6.07806	-13.6882		20.516	-7.63515	15.4915
	-203.615	-38.7637	-26.4951		5.91359	-7.35424	-12.4121		14.5603	-11.4636	12.939
	-202.765	-36.2114	-28.622		6.76438	-3.10028	-13.6882		17.5381	-9.33668	16.3423
	-204.466	-42.1666	-27.3459		5.0628	-6.50345	-16.2406		18.8144	-12.7397	16.3423
	-205.741	-35.7861	-28.1966		4.6374	-6.92885	-11.5613		16.2619	-8.06053	14.2152
	-207.017	-41.3158	-32.4504		7.61518	-2.67489	-11.5613		19.2398	-11.889	14.6407
	-209.143	-38.7637	-32.025		5.0628	-6.50345	-10.2851		19.6652	-10.6128	12.5136
	-206.166	-39.189	-30.7489		5.48819	-5.22727	-11.9867		21.3668	-7.20976	13.3644
	-212.545	-40.8905	-31.5997		7.18978	-7.77964	-10.2851		16.6873	-10.6128	16.3423
	-207.017	-38.7637	-34.1519		5.0628	-5.65266	-12.4121		20.9414	-8.48591	13.7898
	-210.419	-40.0398	-29.8982		8.04057	-6.92885	-11.5613		18.389	-12.7397	16.3423
	-211.269	-39.189	-28.1966		5.91359	-3.10028	-11.5613		17.5381	-11.889	14.2152
	-211.694	-39.189	-35.428		6.76438	-5.65266	-11.9867		15.8365	-10.6128	13.7898
	-212.545	-37.9129	-34.5773		5.48819	-6.92885	-10.2851		20.9414	-9.33668	15.4915
	-208.718	-37.9129	-33.3011		7.61518	-6.07806	-8.58354		19.6652	-10.6128	14.2152
	-212.545	-40.8905	-30.3235		5.48819	-5.22727	-11.1359		21.3668	-11.0382	14.6407
	-212.12	-37.9129	-35.0026		6.76438	-2.24949	-10.2851		17.1127	-8.06053	12.939
	-211.269	-38.7637	-32.4504		7.61518	-3.95108	-10.7105		21.7922	-8.06053	13.3644
	-211.694	-37.9129	-35.0026		7.61518	-3.52568	-9.85972		21.7922	-8.91129	13.7898
	-210.844	-36.6368	-35.0026		6.33899	-7.35424	-11.5613		21.7922	-12.7397	14.2152
	-211.694	-42.1666	-33.3011		5.91359	-3.52568	-11.1359		17.9636	-11.889	13.7898
	-213.821	-40.0398	-35.0026		7.18978	-6.50345	-9.85972		16.6873	-8.91129	15.0661
	-215.096	-43.0173	-38.4056		6.33899	-7.35424	-11.9867		20.9414	-9.76206	12.5136
	-213.821	-43.4427	-35.428		4.21201	-10.332	-8.15815		18.389	-9.76206	13.7898
	-214.671	-43.868	-38.4056		10.593	-8.63042	-9.85972		20.0906	-13.1651	11.2374
	-216.797	-41.3158	-35.0026		5.91359	-7.77964	-9.00894		16.6873	-13.1651	10.3866
	-215.096	-39.189	-35.428		7.61518	-6.92885	-9.00894		19.6652	-14.0158	13.3644
	-218.073	-42.5919	-38.4056		2.51043	-9.9066	-11.1359		19.2398	-11.889	14.6407
	-217.648	-43.0173	-36.7041		4.6374	-8.20503	-11.5613		20.516	-14.0158	15.0661
	-217.222	-45.9948	-38.4056		2.93583	-9.9066	-8.58354		19.6652	-11.0382	11.6628
	-214.246	-39.6144	-37.1295		7.61518	-10.7574	-12.4121		18.389	-13.5905	13.3644
	-218.923	-42.1666	-39.6817		6.33899	-11.6082	-12.4121		16.2619	-13.5905	10.812
	-217.648	-45.1441	-38.831		6.76438	-10.332	-8.58354		17.9636	-14.8666	11.2374
	-218.498	-44.7188	-41.8085		6.33899	-10.7574	-10.7105		20.9414	-17.8442	9.11033
	-218.073	-45.9948	-38.4056		6.76438	-13.7351	-12.4121		21.7922	-14.4412	10.3866
	-215.947	-45.9948	-37.9802		5.91359	-10.7574	-9.00894		19.2398	-17.4189	10.3866
	-218.923	-45.9948	-38.4056		6.33899	-13.3097	-14.1136		15.8365	-16.5681	10.812
	-218.073	-45.1441	-38.4056		8.89137	-9.9066	-12.4121		20.0906	-15.292	12.0882
	-218.498	-43.868	-38.831		5.48819	-13.3097	-11.9867		17.1127	-12.7397	10.3866
	-214.671	-46.8456	-38.831		8.04057	-12.4589	-13.2628		17.9636	-18.2696	11.6628
	-214.671	-46.4202	-42.2339		7.61518	-12.4589	-14.9644		17.9636	-17.8442	12.939
	-220.199	-47.2709	-41.8085		5.48819	-10.332	-11.9867		20.9414	-17.8442	10.3866
	-219.348	-46.8456	-39.2563		5.91359	-10.332	-12.4121		20.0906	-18.695	13.3644
	-218.073	-45.1441	-38.831		3.36122	-10.7574	-13.2628		21.7922	-17.4189	11.2374
	-217.222	-45.9948	-40.9578		6.76438	-15.0113	-9.85972		18.389	-19.5457	11.6628
	-218.073	-46.8456	-42.6593		5.0628	-10.7574	-10.7105		21.7922	-19.5457	11.6628
	-216.372	-46.8456	-39.6817		5.91359	-10.7574	-10.7105		20.0906	-22.098	12.5136
	-219.348	-51.0992	-41.8085		5.48819	-13.7351	-9.85972		21.7922	-19.1204	12.0882
	-218.498	-47.2709	-37.1295		2.08504	-10.7574	-10.2851		22.6431	-21.2472	14.2152
	-221.049	-48.547	-38.4056		5.48819	-13.7351	-15.3898		20.516	-23.3741	14.6407
	-221.049	-49.3977	-38.4056		4.6374	-13.7351	-12.4121		20.0906	-21.6726	13.7898
	-220.199	-49.8231	-41.3832		3.36122	-11.1828	-7.73276		22.2177	-22.098	9.53574
	-220.199	-50.6738	-41.3832		7.61518	-11.6082	-11.9867		21.3668	-23.3741	11.6628
	-219.348	-51.5245	-39.2563		4.6374	-11.1828	-14.539		20.0906	-22.098	9.53574
	-223.601	-50.2484	-41.3832		5.91359	-12.4589	-12.8375		20.0906	-22.9487	9.11033
	-224.451	-52.3752	-41.3832		5.0628	-11.6082	-11.1359		21.7922	-23.3741	9.53574
	-221.9	-51.5245	-43.9354		6.76438	-12.4589	-11.1359		23.4939	-20.8218	7.83411
	-221.474	-54.9273	-40.5324		6.76438	-10.332	-12.4121		21.3668	-23.7994	10.3866
	-220.199	-54.502	-42.6593		5.0628	-9.9066	-9.43433		19.6652	-22.5233	9.96114
	-222.75	-54.0766	-41.8085		5.0628	-13.3097	-10.7105		23.4939	-23.7994	10.3866
	-223.175	-53.6513	-42.6593		4.21201	-11.6082	-11.5613		20.0906	-23.3741	9.96114
	-222.75	-57.4795	-40.5324		3.78661	-11.1828	-11.5613		18.8144	-20.8218	6.13249
	-225.301	-53.2259	-41.8085		4.21201	-12.4589	-11.5613		20.9414	-20.3965	11.2374
	-227.853	-53.6513	-38.4056		5.48819	-13.3097	-9.43433		25.1955	-22.5233	9.53574
	-225.301	-51.9499	-39.2563		4.21201	-11.6082	-11.5613		17.9636	-22.098	10.812
	-228.278	-55.7781	-40.9578		3.78661	-11.6082	-9.00894		17.1127	-26.777	9.53574
	-225.727	-52.8006	-40.9578		5.48819	-14.5859	-12.4121		20.9414	-24.2248	14.6407
	-226.152	-54.0766	-39.2563		4.21201	-13.3097	-12.4121		19.2398	-26.3516	9.53574
	-224.876	-54.9273	-40.9578		5.0628	-16.7128	-12.4121		24.3447	-24.2248	9.11033
	-228.703	-54.502	-40.1071		2.93583	-12.8843	-9.85972		22.6431	-25.9263	7.4087
	-227.853	-51.5245	-43.51		2.93583	-14.5859	-13.2628		21.3668	-25.5009	12.5136
	-228.703	-55.3527	-44.3607		5.91359	-16.7128	-13.2628		19.6652	-27.2024	9.96114
	-225.727	-52.3752	-42.2339		2.93583	-14.5859	-12.4121		20.9414	-23.3741	9.96114
	-227.853	-56.2034	-42.2339		5.0628	-18.4144	-11.5613		25.1955	-26.777	10.3866
	-227.427	-57.4795	-44.7861		3.78661	-16.2874	-12.8375		21.3668	-27.2024	11.6628
	-229.554	-57.9048	-40.5324		4.6374	-21.3921	-14.539		23.4939	-23.3741	11.6628
	-228.703	-57.4795	-43.51		5.91359	-16.7128	-11.5613		23.4939	-25.0755	12.939
	-226.152	-58.3302	-42.2339		5.48819	-16.7128	-10.7105		20.9414	-25.9263	10.3866
	-226.152	-54.502	-41.3832		1.65965	-16.2874	-14.9644		23.0685	-25.9263	12.939
	-228.278	-56.2034	-43.9354		6.76438	-17.1382	-13.6882		26.0464	-24.2248	10.812
	-229.554	-54.9273	-44.7861		5.91359	-20.1159	-16.2406		28.1734	-25.0755	9.53574
	-227.853	-58.3302	-43.51		3.36122	-19.2651	-14.9644		22.6431	-27.2024	10.3866
	-231.68	-53.6513	-41.3832		2.08504	-17.989	-13.2628		26.0464	-23.7994	11.6628
	-232.105	-56.6288	-41.3832		5.91359	-19.6905	-11.5613		23.9193	-22.9487	11.6628
	-232.955	-54.0766	-41.3832		6.76438	-20.5413	-15.3898		24.7701	-23.7994	12.0882
	-227.427	-56.6288	-43.9354		2.93583	-23.9443	-15.3898		25.621	-25.0755	10.812
	-232.955	-56.2034	-42.2339		5.91359	-20.9667	-15.3898		23.4939	-22.9487	11.6628
	-231.254	-55.3527	-41.8085		5.48819	-23.0936	-15.8152		23.0685	-24.6502	13.7898
	-232.105	-56.6288	-42.6593		3.78661	-22.2428	-13.2628		25.1955	-23.7994	10.812
	-233.38	-55.3527	-45.2114		4.6374	-20.9667	-15.8152		24.3447	-22.9487	12.5136
	-232.105	-60.0316	-43.51		3.78661	-20.1159	-11.1359		21.7922	-24.6502	11.6628
	-234.231	-51.9499	-43.9354		3.78661	-23.519	-15.3898		26.8972	-25.0755	12.939
	-235.506	-55.3527	-44.3607		3.78661	-19.6905	-14.9644		26.0464	-22.5233	10.3866
	-235.932	-55.7781	-44.3607		3.78661	-22.2428	-14.1136		23.9193	-22.9487	9.96114
	-236.357	-56.2034	-42.2339		4.6374	-18.4144	-15.8152		23.9193	-24.2248	12.0882
	-235.932	-56.6288	-43.51		1.65965	-20.5413	-15.8152		26.0464	-22.9487	13.3644
	-235.932	-56.2034	-44.3607		4.21201	-19.2651	-14.9644		26.8972	-24.6502	11.6628
	-233.38	-55.7781	-42.2339		5.0628	-21.3921	-15.8152		23.9193	-25.9263	11.2374
	-238.908	-60.4569	-43.51		1.23425	-23.0936	-12.8375		25.1955	-24.6502	14.6407
	-238.483	-56.6288	-43.51		5.91359	-21.8174	-15.3898		24.7701	-24.2248	6.9833
	-241.034	-58.3302	-41.8085		5.0628	-19.6905	-14.1136		24.7701	-22.9487	11.6628
	-239.758	-57.4795	-42.6593		3.78661	-20.5413	-17.5167		22.6431	-21.6726	11.2374
	-241.884	-58.7555	-43.9354		5.48819	-18.4144	-13.2628		22.6431	-25.5009	11.2374
	-236.782	-59.1809	-44.3607		2.93583	-19.2651	-14.9644		27.3226	-22.9487	15.0661
	-239.758	-58.7555	-46.0622		5.0628	-19.2651	-14.1136		26.0464	-24.2248	9.11033
	-238.908	-58.3302	-43.0846		2.51043	-18.4144	-15.8152		27.3226	-24.6502	10.812
	-240.184	-60.0316	-46.9129		4.6374	-15.4367	-15.8152		28.1734	-25.5009	11.2374
	-245.711	-58.3302	-44.3607		3.78661	-15.4367	-16.666		23.4939	-27.6277	11.2374
	-241.459	-60.0316	-44.7861		3.36122	-18.8398	-15.3898		26.0464	-25.9263	10.3866
	-238.908	-60.8823	-47.7636		2.93583	-17.989	-17.0913		25.1955	-25.0755	12.939
	-244.436	-58.7555	-45.2114		4.21201	-16.7128	-15.3898		24.3447	-24.6502	10.812
	-240.609	-60.0316	-46.9129		7.61518	-18.4144	-15.3898		27.3226	-26.3516	14.2152
	-241.884	-62.1583	-47.3382		3.36122	-18.4144	-15.3898		25.621	-24.2248	11.6628
	-246.987	-62.1583	-45.2114		2.93583	-15.0113	-14.9644		21.3668	-24.6502	8.25952
	-242.735	-62.1583	-45.6368		4.21201	-16.7128	-15.8152		23.4939	-24.6502	9.96114
	-243.16	-62.1583	-46.4875		7.61518	-16.2874	-15.8152		23.9193	-25.0755	7.4087
	-245.286	-63.4343	-46.0622		5.91359	-14.5859	-18.7929		23.4939	-25.9263	8.68492
	-243.16	-62.1583	-47.3382		2.51043	-13.7351	-12.4121		23.0685	-25.5009	11.2374
	-245.711	-60.8823	-49.0397		2.51043	-15.4367	-16.666		26.0464	-21.6726	12.5136
	-245.711	-58.7555	-48.189		2.93583	-13.7351	-17.5167		26.0464	-27.2024	10.3866
	-243.585	-60.8823	-49.8904		4.21201	-14.5859	-14.9644		22.6431	-26.777	10.3866
	-246.136	-60.4569	-49.465		2.93583	-15.0113	-16.666		26.4718	-26.777	10.812
	-245.286	-60.4569	-49.465		1.65965	-14.5859	-14.539		24.7701	-28.4785	11.6628
	-243.585	-66.8371	-51.5918		4.21201	-17.5636	-14.1136		24.3447	-28.4785	8.68492
	-244.01	-63.009	-54.144		6.76438	-13.3097	-13.6882		22.2177	-28.0531	11.2374
	-245.711	-63.8597	-53.7186		7.18978	-16.7128	-13.6882		26.8972	-25.9263	11.6628
	-245.286	-61.3076	-52.8679		5.91359	-15.4367	-16.2406		24.7701	-25.5009	8.25952
	-246.562	-63.4343	-56.6961		4.21201	-15.0113	-15.8152		25.1955	-28.0531	9.53574
	-246.562	-64.7104	-54.5693		5.91359	-14.1605	-11.9867		26.4718	-32.3067	6.55789
	-245.711	-64.285	-54.5693		8.04057	-17.5636	-14.1136		26.4718	-28.0531	9.11033
	-249.113	-62.1583	-54.9947		5.91359	-15.0113	-13.6882		25.1955	-28.4785	8.68492
	-251.239	-65.5611	-54.5693		5.48819	-15.0113	-14.1136		22.2177	-28.9038	9.53574
	-247.412	-63.8597	-52.8679		5.0628	-14.1605	-16.666		25.1955	-30.6053	4.85627
	-249.963	-65.1357	-51.1665		4.6374	-13.7351	-12.8375		23.0685	-28.4785	6.13249
	-250.388	-63.8597	-55.42		4.6374	-17.1382	-13.6882		23.4939	-30.6053	6.9833
	-251.664	-62.1583	-55.8454		4.21201	-13.7351	-14.539		23.9193	-29.7546	8.68492
	-249.113	-61.733	-53.7186		5.91359	-15.4367	-14.1136		23.9193	-29.7546	5.28168
	-248.262	-61.733	-53.2933		6.76438	-14.5859	-15.8152		26.4718	-28.9038	5.28168
	-248.688	-65.1357	-53.2933		5.91359	-15.4367	-13.2628		25.1955	-29.7546	4.43087
	-249.538	-61.733	-54.9947		6.76438	-12.8843	-10.2851		26.4718	-26.3516	6.9833
	-251.239	-62.1583	-56.6961		5.48819	-12.4589	-13.6882		25.1955	-31.0307	2.30386
	-249.963	-61.3076	-55.42		8.46597	-12.8843	-13.2628		25.1955	-31.456	6.13249
	-252.089	-61.3076	-55.42		5.91359	-13.3097	-14.539		26.0464	-28.0531	6.9833
	-254.215	-60.4569	-54.9947		8.46597	-11.6082	-15.8152		26.8972	-30.1799	5.28168
	-252.94	-60.0316	-55.8454		6.76438	-12.4589	-13.2628		26.0464	-31.456	9.53574
	-249.113	-64.285	-53.2933		8.04057	-16.2874	-14.539		26.0464	-29.7546	8.25952
	-253.365	-63.4343	-54.9947		3.78661	-12.8843	-14.539		23.9193	-30.6053	7.83411
	-254.215	-63.009	-57.1215		5.0628	-12.8843	-12.8375		27.748	-29.7546	7.83411
	-254.215	-61.3076	-56.6961		6.76438	-12.8843	-13.2628		23.0685	-32.7321	6.9833
	-255.491	-63.009	-52.8679		3.36122	-14.5859	-12.8375		27.748	-29.3292	11.2374
	-252.94	-63.009	-54.5693		8.04057	-12.0336	-13.6882		26.4718	-30.6053	8.25952
	-252.514	-64.7104	-54.9947		7.61518	-14.5859	-14.539		26.4718	-31.456	6.9833
	-254.64	-64.285	-56.6961		8.04057	-10.7574	-14.1136		25.1955	-31.456	5.28168
	-253.365	-64.285	-56.2707		5.91359	-9.48121	-12.8375		25.1955	-31.456	8.68492
	-255.916	-66.8371	-52.8679		6.33899	-13.3097	-13.6882		29.4497	-29.7546	4.85627
	-254.64	-63.4343	-57.1215		7.18978	-13.3097	-13.6882		27.3226	-34.0082	9.96114
	-256.341	-63.4343	-56.6961		3.78661	-9.05582	-12.4121		28.1734	-32.7321	7.4087
	-255.916	-66.4118	-56.6961		3.78661	-9.9066	-10.7105		25.621	-34.8589	6.55789
	-253.365	-65.9864	-57.1215		3.36122	-8.20503	-12.8375		26.8972	-29.7546	8.25952
	-257.617	-65.5611	-54.5693		5.91359	-10.7574	-12.8375		27.748	-33.5828	9.53574
	-252.94	-65.5611	-54.5693		2.51043	-12.0336	-15.8152		26.8972	-33.1575	7.83411
	-258.042	-68.1131	-60.0989		5.0628	-9.9066	-15.3898		25.621	-33.1575	6.55789
	-258.467	-69.3892	-59.2482		5.0628	-11.1828	-12.8375		26.8972	-30.6053	7.83411
	-257.191	-65.9864	-60.0989		5.91359	-11.1828	-13.2628		28.1734	-33.5828	6.9833
	-258.042	-66.8371	-59.2482		4.21201	-9.48121	-12.8375		28.5989	-33.5828	6.55789
	-257.191	-68.5385	-59.2482		3.36122	-10.332	-13.2628		31.1514	-35.2843	6.13249
	-258.042	-65.1357	-61.375		5.48819	-7.77964	-14.539		26.4718	-31.456	6.9833
	-258.042	-67.2625	-60.5243		3.36122	-8.20503	-12.4121		27.3226	-35.7096	4.43087
	-257.191	-67.6878	-62.651		1.23425	-11.1828	-11.5613		26.8972	-35.7096	7.4087
	-258.042	-67.6878	-61.375		5.0628	-9.48121	-13.2628		29.8751	-32.3067	8.68492
	-259.742	-69.3892	-61.375		7.61518	-8.20503	-11.1359		26.8972	-33.5828	4.85627
	-259.742	-71.0905	-60.5243		2.93583	-10.332	-14.539		28.1734	-35.2843	1.87846
	-261.018	-69.3892	-59.6736		3.78661	-8.20503	-13.6882		25.1955	-35.7096	6.13249
	-258.467	-65.1357	-60.0989		4.21201	-10.7574	-15.3898		29.0243	-38.2618	6.9833
	-258.042	-69.8145	-59.2482		7.18978	-11.1828	-18.3675		29.0243	-37.8364	4.43087
	-261.443	-71.9412	-63.0764		5.48819	-9.48121	-13.2628		29.0243	-38.2618	5.28168
	-256.766	-70.2398	-60.9496		4.6374	-12.0336	-12.8375		28.5989	-35.7096	5.28168
	-262.719	-69.8145	-60.0989		5.91359	-8.63042	-11.9867		30.3005	-37.4111	8.25952
	-258.467	-71.5159	-61.375		6.76438	-9.05582	-17.5167		26.8972	-40.3886	7.83411
	-261.868	-72.3665	-63.5017		5.48819	-10.7574	-14.9644		32.4276	-39.1125	7.4087
	-263.144	-71.0905	-63.0764		8.04057	-10.332	-14.1136		30.3005	-36.9857	5.70708
	-263.994	-70.6652	-60.5243		4.6374	-9.05582	-15.8152		29.4497	-36.9857	6.13249
	-263.994	-71.9412	-64.7777		7.18978	-8.20503	-14.9644		30.3005	-37.4111	5.28168
	-260.593	-73.2172	-63.927		5.91359	-9.05582	-14.9644		31.5768	-40.8139	6.13249
	-264.419	-77.0452	-63.5017		6.76438	-12.4589	-13.6882		30.3005	-38.2618	4.43087
	-261.018	-73.6426	-61.8003		3.78661	-11.6082	-14.9644		29.8751	-37.8364	4.43087
	-263.569	-71.0905	-60.9496		2.51043	-11.1828	-14.9644		33.7039	-41.2393	4.43087
	-263.144	-75.3439	-63.5017		6.76438	-8.63042	-18.7929		30.7259	-38.6871	4.85627
	-264.845	-75.3439	-61.8003		4.6374	-12.8843	-18.7929		32.853	-36.9857	6.13249
	-266.12	-77.8959	-63.0764		6.76438	-11.6082	-14.9644		30.7259	-36.9857	4.43087
	-268.246	-75.3439	-63.5017		1.65965	-9.48121	-17.5167		34.1293	-37.8364	3.58007
	-263.144	-77.0452	-63.927		6.33899	-11.1828	-15.8152		29.4497	-38.2618	4.00547
	-265.27	-77.0452	-60.9496		2.93583	-9.05582	-14.539		31.5768	-40.8139	3.58007
	-268.671	-76.6199	-62.651		0.38347	-9.05582	-11.1359		31.1514	-39.1125	6.9833
	-263.144	-76.6199	-62.2257		4.6374	-10.332	-15.8152		31.1514	-41.2393	5.70708
	-268.671	-75.3439	-63.5017		3.78661	-7.77964	-15.3898		29.8751	-40.3886	5.70708
	-269.522	-75.3439	-63.927		2.08504	-8.63042	-16.666		33.7039	-38.2618	5.28168
	-270.372	-77.4706	-63.0764		1.23425	-9.48121	-17.0913		30.3005	-40.3886	5.28168
	-272.923	-78.7466	-62.2257		5.48819	-6.92885	-14.9644		32.4276	-42.9407	4.85627
	-270.372	-78.3212	-65.2031		2.08504	-7.35424	-14.539		32.0022	-41.2393	4.85627
	-272.923	-77.0452	-63.0764		5.91359	-11.1828	-15.8152		32.4276	-40.8139	4.43087
	-270.372	-79.1719	-64.3524		3.36122	-6.50345	-17.0913		29.0243	-40.8139	7.4087
	-273.348	-77.0452	-60.5243		4.6374	-9.9066	-16.2406		32.4276	-39.5378	3.15466
	-272.073	-81.2986	-65.2031		3.36122	-7.77964	-14.9644		31.1514	-39.1125	3.58007
	-272.073	-82.1492	-62.2257		4.21201	-10.332	-17.5167		30.7259	-43.7914	1.87846
	-276.324	-81.7239	-62.2257		2.08504	-10.332	-17.0913		31.1514	-39.5378	6.13249
	-272.923	-83.8505	-62.651		3.78661	-8.63042	-17.9421		34.5547	-38.6871	3.58007
	-274.624	-83.8505	-63.0764		4.21201	-6.92885	-19.2183		32.853	-44.2167	2.30386
	-274.199	-83.4252	-64.7777		4.6374	-8.20503	-19.6437		31.5768	-42.9407	1.87846
	-274.624	-84.7012	-63.5017		2.51043	-10.332	-19.6437		33.7039	-41.2393	2.30386
	-272.923	-82.1492	-61.375		2.08504	-9.48121	-18.7929		33.2785	-42.5153	4.85627
	-274.624	-86.4025	-63.927		3.78661	-6.50345	-19.2183		30.7259	-42.9407	1.87846
	-274.624	-87.2532	-62.651		4.21201	-10.7574	-18.7929		34.5547	-43.7914	1.87846
	-275.049	-86.4025	-64.7777		3.36122	-6.50345	-17.9421		32.4276	-44.6421	3.58007
	-275.474	-87.6785	-65.6284		9.31677	-5.65266	-18.7929		30.7259	-43.7914	5.28168
	-277.175	-88.1038	-65.6284		4.21201	-7.77964	-20.069		29.8751	-42.9407	4.43087
	-276.324	-87.2532	-62.2257		2.93583	-6.92885	-21.3452		30.7259	-41.2393	3.15466
	-275.899	-87.6785	-60.0989		2.93583	-9.9066	-18.7929		34.9802	-43.366	5.28168
	-276.324	-86.4025	-65.2031		2.51043	-10.7574	-21.7706		34.5547	-43.7914	1.87846
	-277.6	-87.6785	-62.651		2.08504	-10.7574	-17.9421		32.4276	-48.8956	4.85627
	-277.6	-89.8051	-63.5017		4.21201	-8.63042	-20.4944		34.9802	-44.2167	4.00547
	-276.75	-90.2305	-63.927		3.78661	-5.65266	-18.7929		32.4276	-47.6195	4.43087
	-281.001	-93.2077	-63.927		-0.467312	-8.63042	-17.5167		29.8751	-46.7688	5.70708
	-280.576	-87.6785	-64.3524		4.21201	-11.1828	-16.2406		29.0243	-47.1942	4.43087
	-278.45	-88.1038	-67.3298		8.46597	-8.63042	-19.2183		34.1293	-46.7688	1.87846
	-277.175	-89.8051	-63.5017		5.48819	-8.63042	-16.666		30.3005	-44.6421	0.602257
	-277.175	-89.8051	-63.0764		3.36122	-12.0336	-19.2183		30.7259	-48.0449	3.15466
	-280.576	-89.8051	-67.7552		3.36122	-12.8843	-21.3452		32.0022	-49.3209	3.58007
	-279.301	-85.9772	-65.6284		2.08504	-8.63042	-20.9198		29.4497	-44.6421	-1.09934
	-281.426	-91.0811	-62.651		1.65965	-8.63042	-20.9198		29.8751	-47.1942	5.28168
	-280.151	-92.3571	-68.1805		2.51043	-14.1605	-22.1959		29.8751	-45.0674	3.15466
	-278.45	-91.9317	-65.2031		2.51043	-10.332	-20.9198		35.4056	-48.4702	-0.248542
	-282.277	-91.9317	-65.6284		7.18978	-12.8843	-19.6437		32.853	-50.1716	1.45306
	-281.001	-91.0811	-66.4791		6.33899	-11.1828	-23.4721		29.0243	-48.8956	1.87846
	-278.875	-94.0583	-67.3298		4.6374	-12.0336	-22.6213		32.4276	-45.4928	-1.09934
	-279.301	-95.3343	-68.1805		4.21201	-13.3097	-20.9198		32.0022	-50.1716	-1.09934
	-283.127	-91.9317	-65.6284		4.21201	-13.3097	-23.4721		29.0243	-49.7463	-2.80093
	-281.001	-91.5064	-67.7552		1.23425	-11.1828	-20.9198		30.7259	-47.1942	-0.248542
	-282.702	-92.7824	-66.9045		4.6374	-14.1605	-23.4721		30.7259	-51.873	1.45306
	-283.977	-95.7596	-68.1805		4.21201	-13.3097	-19.2183		29.0243	-49.3209	3.15466
	-279.726	-93.633	-63.0764		-0.0419209	-14.1605	-23.0467		29.0243	-48.0449	1.45306
	-285.253	-92.3571	-66.4791		2.93583	-12.8843	-21.3452		30.3005	-53.5744	1.87846
	-283.552	-95.7596	-65.6284		4.6374	-14.1605	-21.7706		27.748	-53.9997	-2.37553
	-279.726	-96.1849	-68.6058		3.78661	-15.8621	-22.6213		32.853	-49.3209	3.15466
	-283.127	-94.0583	-66.9045		-0.892702	-12.0336	-20.9198		28.5989	-53.149	1.87846
	-281.001	-94.0583	-66.9045		4.21201	-12.8843	-20.069		21.7922	-48.0449	1.02766
	-280.151	-95.7596	-63.5017		-0.0419209	-15.8621	-25.599		21.3668	-49.3209	-0.248542
	-283.977	-99.1622	-66.9045		2.08504	-14.1605	-18.7929		23.0685	-52.7237	1.45306
	-280.576	-95.7596	-68.1805		-0.892702	-12.0336	-20.9198		24.7701	-51.0223	2.30386
	-282.702	-98.3115	-66.0538		-0.0419209	-15.8621	-22.1959		23.0685	-52.7237	-1.52474
	-282.702	-100.013	-68.1805		2.08504	-13.3097	-25.1736		24.7701	-54.8504	1.02766
	-285.253	-100.863	-67.7552		1.23425	-15.4367	-20.9198		23.4939	-53.9997	0.176858
	-282.702	-99.1622	-67.3298		3.36122	-14.1605	-24.3229		25.1955	-51.0223	-1.09934
	-285.678	-100.013	-64.7777		-0.467312	-17.989	-20.9198		24.3447	-53.9997	-0.673941
	-283.127	-101.289	-64.7777		0.38347	-16.2874	-21.3452		26.4718	-53.5744	-0.673941
	-284.403	-101.714	-66.0538		-1.31809	-17.1382	-22.6213		21.3668	-53.149	0.602257
	-284.828	-100.863	-68.1805		-2.16887	-19.2651	-21.7706		23.0685	-51.873	0.602257
	-285.253	-102.139	-69.0312		-1.74348	-19.2651	-21.7706		25.621	-54.8504	-0.248542
	-285.253	-100.863	-67.3298		0.38347	-19.6905	-23.8975		22.2177	-51.873	-3.65172
	-286.528	-100.863	-68.6058		-0.467312	-16.7128	-26.8751		23.9193	-51.4477	-1.95014
	-285.253	-105.542	-67.3298		-3.87043	-20.5413	-23.8975		21.3668	-53.5744	1.02766
	-281.001	-102.139	-63.927		-2.16887	-20.9667	-27.7259		22.6431	-53.149	-1.52474
	-285.678	-102.565	-67.3298		-3.44504	-20.9667	-23.8975		20.9414	-54.4251	-1.52474
	-286.528	-103.415	-69.4565		-1.31809	-17.1382	-26.0244		22.2177	-51.0223	0.602257
	-286.103	-100.863	-70.7325		2.08504	-16.7128	-27.3005		20.9414	-51.0223	-0.673941
	-283.127	-105.117	-66.9045		-1.74348	-21.3921	-25.599		20.9414	-52.2983	-0.673941
	-286.954	-102.565	-68.6058		-0.0419209	-20.5413	-25.1736		21.7922	-52.7237	0.176858
	-285.678	-101.289	-64.7777		-2.16887	-18.4144	-26.4497		23.0685	-55.2758	-1.52474
	-285.253	-105.117	-69.8819		0.38347	-21.8174	-23.8975		20.516	-50.597	-1.09934
	-286.954	-103.841	-72.0086		-2.59426	-18.8398	-24.7482		20.9414	-51.0223	-0.248542
	-287.379	-104.266	-67.7552		-2.16887	-19.6905	-26.0244		18.8144	-51.4477	-1.52474
	-286.103	-105.542	-70.3072		-0.0419209	-20.5413	-26.8751		17.9636	-51.0223	-2.37553
	-289.504	-104.266	-70.7325		-1.74348	-17.5636	-25.599		18.8144	-50.597	-1.95014
	-288.654	-103.841	-69.0312		0.38347	-18.4144	-24.7482		19.6652	-54.8504	-2.80093
	-289.079	-103.415	-69.8819		-1.74348	-19.6905	-27.3005		17.9636	-54.8504	-1.95014
	-291.63	-106.392	-69.8819		2.08504	-18.8398	-27.3005		17.5381	-54.8504	-0.248542
	-291.205	-104.691	-68.1805		1.23425	-18.4144	-22.1959		16.2619	-52.2983	-4.07712
	-286.528	-101.714	-71.1579		-0.0419209	-18.8398	-23.8975		14.1349	-53.9997	-3.22633
	-290.355	-104.266	-72.4339		-0.0419209	-20.9667	-22.1959		17.5381	-56.9771	-3.22633
	-288.654	-103.415	-72.4339		-1.31809	-19.6905	-24.7482		12.4333	-54.4251	-0.673941
	-289.504	-103.841	-71.5832		-0.467312	-18.4144	-22.6213		18.389	-55.7011	-2.80093
	-289.93	-103.415	-72.0086		-3.44504	-20.1159	-26.0244		17.9636	-56.1264	-2.37553
	-290.355	-108.519	-72.0086		-0.0419209	-20.1159	-17.9421		14.5603	-57.4025	-4.07712
	-289.504	-106.392	-72.8593		-0.892702	-20.9667	-23.4721		15.4111	-58.2531	-1.52474
	-292.055	-107.243	-69.4565		-0.892702	-19.2651	-24.7482		14.5603	-59.5292	-4.07712
	-286.528	-106.818	-73.7099		0.38347	-19.6905	-23.0467		13.2841	-59.5292	-3.65172
	-290.78	-106.818	-73.2846		0.38347	-17.5636	-23.8975		15.8365	-56.9771	-4.92791
	-291.205	-106.818	-73.7099		1.65965	-21.8174	-23.0467		12.8587	-58.2531	-6.2041
	-292.481	-105.542	-71.1579		0.808862	-20.1159	-24.3229		12.8587	-59.5292	-1.09934
	-292.055	-106.818	-69.8819		1.65965	-20.5413	-21.3452		13.2841	-56.1264	-2.80093
	-289.504	-108.094	-73.7099		1.65965	-17.989	-22.6213		12.0079	-59.1038	-5.35331
	-292.481	-108.519	-69.4565		-0.892702	-17.5636	-23.4721		14.1349	-59.5292	-7.48028
	-292.055	-109.795	-72.0086		2.51043	-20.1159	-23.8975		12.0079	-58.6785	-4.92791
	-292.055	-106.392	-70.3072		0.808862	-19.2651	-24.3229		11.5825	-59.9545	-3.65172
	-292.481	-108.519	-72.0086		1.65965	-19.2651	-24.7482		14.1349	-58.6785	-4.07712
	-295.032	-109.37	-73.7099		1.65965	-16.7128	-23.8975		15.8365	-62.5065	-7.90567
	-296.307	-105.967	-71.5832		-3.01965	-18.4144	-23.0467		13.2841	-60.8052	-2.37553
	-294.181	-107.668	-71.5832		1.23425	-19.6905	-22.6213		11.5825	-62.5065	-7.05488
	-295.457	-109.37	-74.1353		-1.31809	-17.989	-23.4721		9.88087	-62.9319	-6.2041
	-294.181	-105.967	-72.8593		2.08504	-19.6905	-21.7706		10.3063	-62.9319	-4.07712
	-297.157	-108.519	-73.2846		-0.0419209	-21.3921	-20.4944		10.3063	-65.0585	-1.09934
	-295.882	-108.944	-72.8593		1.65965	-14.1605	-24.7482		16.2619	-61.6558	-4.07712
	-295.457	-108.094	-72.4339		2.51043	-18.8398	-23.8975		12.0079	-62.0812	-5.7787
	-297.157	-113.197	-73.2846		0.808862	-19.2651	-23.0467		12.8587	-59.1038	-2.80093
	-295.882	-109.37	-72.4339		-0.0419209	-18.8398	-24.7482		12.8587	-62.9319	-4.50252
	-297.582	-111.496	-73.7099		1.23425	-18.8398	-22.1959		9.03007	-64.6332	-5.35331
	-298.858	-108.944	-71.5832		2.08504	-17.989	-23.4721		10.3063	-64.2079	-8.75645
	-297.582	-109.37	-74.1353		1.23425	-16.2874	-24.7482		12.0079	-60.3798	-3.22633
	-295.457	-109.795	-74.5606		5.91359	-18.8398	-21.3452		9.45547	-65.0585	-4.50252
	-298.008	-113.197	-70.7325		2.08504	-14.1605	-22.6213		9.88087	-62.0812	-5.35331
	-300.133	-109.795	-74.9859		2.93583	-19.6905	-23.0467		9.88087	-61.6558	-3.65172
	-300.984	-112.347	-72.0086		0.808862	-15.4367	-26.0244		10.7317	-62.9319	-2.37553
	-300.984	-111.071	-74.5606		-1.74348	-13.7351	-24.3229		11.1571	-61.6558	-5.7787
	-299.283	-111.071	-72.8593		2.08504	-14.1605	-22.6213		11.1571	-61.2305	-4.50252
	-299.708	-112.347	-74.1353		0.38347	-18.8398	-25.599		8.60467	-62.5065	-4.50252
	-300.558	-111.071	-75.8366		2.51043	-18.8398	-26.0244		11.1571	-61.6558	-5.35331
	-303.109	-111.071	-75.8366		-0.467312	-17.1382	-25.599		12.4333	-65.0585	-5.35331
	-302.259	-110.646	-73.2846		-1.31809	-15.8621	-24.3229		10.3063	-65.0585	-5.35331
	-301.409	-110.646	-72.4339		0.808862	-17.5636	-26.8751		10.3063	-65.9092	-3.65172
	-302.259	-109.795	-74.1353		2.93583	-19.2651	-27.3005		10.3063	-62.0812	-7.05488
	-303.109	-116.6	-73.2846		0.808862	-17.989	-24.7482		6.90308	-63.3572	-6.62949
	-304.81	-110.646	-74.1353		1.65965	-15.8621	-26.8751		12.4333	-66.7599	-5.7787
	-298.433	-114.048	-73.7099		1.23425	-16.7128	-27.7259		10.3063	-62.9319	-7.48028
	-301.834	-114.048	-74.5606		2.08504	-19.2651	-29.002		8.17928	-67.1852	-6.2041
	-303.535	-112.772	-75.8366		0.38347	-20.1159	-26.0244		9.03007	-64.2079	-4.50252
	-302.259	-111.071	-76.2619		1.23425	-17.1382	-26.0244		11.1571	-65.9092	-4.92791
	-303.96	-112.347	-76.2619		1.23425	-17.5636	-25.1736		10.7317	-67.6105	-5.7787
	-304.385	-113.623	-74.5606		0.808862	-18.4144	-20.4944		14.1349	-64.2079	-5.7787
	-302.684	-113.623	-74.1353		0.808862	-20.1159	-27.7259		7.75388	-67.1852	-8.33106
	-303.96	-114.048	-75.8366		-0.892702	-16.7128	-23.0467		9.45547	-62.5065	-7.90567
	-306.085	-113.623	-76.6873		-0.0419209	-19.2651	-24.3229		9.03007	-69.7372	-6.2041
	-308.211	-113.623	-75.4113		-2.59426	-16.7128	-25.1736		8.17928	-66.7599	-6.2041
	-304.81	-114.899	-79.2393		1.65965	-18.8398	-24.7482		12.0079	-66.3345	-6.2041
	-306.511	-115.749	-81.366		-3.01965	-15.4367	-26.4497		9.03007	-65.9092	-9.60724
	-307.361	-117.45	-78.3886		1.23425	-17.1382	-25.1736		9.88087	-62.9319	-8.33106
	-305.235	-114.899	-79.6646		1.23425	-15.8621	-26.0244		11.1571	-68.4612	-7.48028
	-305.66	-114.473	-77.538		1.65965	-15.4367	-25.599		12.0079	-64.2079	-7.90567
	-306.936	-117.876	-80.5153		1.65965	-17.989	-23.8975		7.75388	-67.1852	-7.90567
	-306.085	-118.726	-83.0673		2.51043	-17.989	-23.8975		12.4333	-67.6105	-7.48028
	-309.912	-115.324	-79.6646		3.78661	-15.4367	-24.7482		8.17928	-68.4612	-9.18185
	-312.463	-115.324	-84.3433		-1.74348	-17.5636	-27.3005		8.60467	-67.6105	-8.75645
	-311.612	-115.749	-78.3886		0.38347	-18.8398	-29.4274		8.17928	-73.5651	-7.05488
	-307.786	-115.749	-77.538		-0.0419209	-18.8398	-25.599		9.03007	-67.6105	-11.7342
	-312.037	-115.324	-80.5153		-4.29581	-16.2874	-27.7259		5.20149	-70.1625	-10.0326
	-306.936	-118.301	-82.2166		-3.01965	-15.8621	-27.7259		8.17928	-66.3345	-15.5627
	-310.762	-116.175	-81.366		-4.29581	-17.5636	-29.8528		9.88087	-70.1625	-7.90567
	-309.061	-117.876	-85.6193		-3.44504	-18.4144	-29.002		6.05228	-69.7372	-6.62949
	-310.762	-116.175	-81.7913		-4.7212	-16.2874	-25.599		6.47768	-71.8638	-6.2041
	-308.636	-114.473	-81.7913		-4.29581	-15.4367	-26.0244		5.20149	-72.2892	-10.458
	-308.636	-115.324	-79.2393		-2.16887	-16.2874	-26.8751		6.05228	-71.0132	-9.18185
	-311.187	-117.025	-80.5153		-2.59426	-14.1605	-26.4497		9.45547	-67.6105	-9.60724
	-317.989	-117.876	-79.6646		-4.29581	-15.8621	-30.2781		7.75388	-76.1171	-9.18185
	-312.037	-118.301	-81.366		-7.6989	-14.5859	-27.7259		6.47768	-75.2664	-10.8834
	-313.313	-119.152	-79.2393		-3.44504	-18.4144	-28.5766		5.62689	-74.4158	-10.8834
	-316.289	-119.152	-80.9406		-3.87043	-17.989	-26.4497		6.47768	-75.2664	-10.0326
	-313.313	-118.726	-82.6419		-4.29581	-16.2874	-31.9796		4.3507	-72.2892	-12.585
	-315.439	-117.45	-81.7913		-6.84813	-16.2874	-28.1513		6.05228	-74.8411	-10.8834
	-313.738	-116.175	-80.9406		-5.14659	-15.8621	-28.1513		9.45547	-76.1171	-13.0104
	-315.439	-119.577	-77.538		-3.87043	-16.2874	-29.4274		6.05228	-75.2664	-10.8834
	-311.612	-118.301	-77.538		-6.42275	-18.8398	-32.8304		4.3507	-73.9905	-9.60724
	-312.463	-118.301	-80.5153		-4.7212	-19.6905	-26.8751		8.17928	-75.6918	-12.1596
	-313.313	-117.025	-80.09		-3.87043	-18.4144	-29.002		2.64911	-76.1171	-12.585
	-313.738	-122.979	-82.6419		-8.12429	-18.8398	-27.7259		2.64911	-75.6918	-13.0104
	-318.84	-120.002	-79.6646		-4.7212	-21.8174	-26.4497		2.22372	-74.8411	-10.8834
	-317.139	-121.278	-79.6646		-3.01965	-18.8398	-24.7482		0.522145	-75.6918	-10.0326
	-319.265	-121.703	-82.6419		-8.12429	-22.2428	-25.1736		3.9253	-76.5424	-12.1596
	-318.414	-122.129	-79.6646		-5.57197	-20.1159	-25.599		6.05228	-73.5651	-13.0104
	-319.265	-122.129	-80.5153		-3.87043	-20.5413	-27.7259		3.4999	-76.1171	-10.0326
	-317.564	-121.278	-83.0673		-4.7212	-22.2428	-26.0244		-0.32864	-76.1171	-13.4357
	-320.115	-121.278	-83.4926		-6.42275	-20.9667	-26.8751		0.522145	-80.3703	-15.1373
	-319.69	-123.405	-83.4926		-6.42275	-20.5413	-27.3005		-0.32864	-80.7956	-13.4357
	-318.84	-126.382	-84.3433		-5.99736	-19.6905	-27.3005		3.4999	-80.7956	-13.8611
	-323.091	-121.278	-82.6419		-5.14659	-18.8398	-27.7259		2.22372	-79.0944	-14.7119
	-321.815	-123.405	-79.6646		-5.14659	-22.2428	-27.7259		1.37293	-79.945	-16.8388
	-322.241	-122.979	-80.9406		-5.14659	-20.1159	-28.5766		2.64911	-82.4969	-12.585
	-321.39	-124.68	-84.3433		-3.87043	-21.8174	-27.7259		-0.754032	-81.6463	-13.8611
	-323.091	-123.405	-86.4699		-4.7212	-21.3921	-26.8751		3.4999	-80.3703	-13.0104
	-323.091	-122.979	-84.7686		-8.54967	-22.2428	-26.0244		3.07451	-82.9222	-13.4357
	-323.516	-124.255	-86.8952		-5.14659	-20.1159	-27.3005		1.79833	-83.7729	-12.585
	-322.241	-124.68	-87.7459		-4.7212	-20.5413	-28.1513		0.522145	-77.8184	-16.8388
	-324.366	-121.703	-88.5965		-3.87043	-20.5413	-27.7259		-0.754032	-80.7956	-15.1373
	-324.366	-124.68	-86.8952		-1.74348	-21.8174	-25.599		1.37293	-81.6463	-16.8388
	-323.941	-125.106	-87.3206		-4.29581	-19.2651	-27.7259		1.37293	-78.669	-16.8388
	-326.917	-124.68	-89.4472		-5.14659	-22.2428	-27.7259		1.37293	-79.5197	-16.4135
	-326.917	-124.255	-90.2978		-3.01965	-22.2428	-26.4497		-0.32864	-79.945	-18.5404
	-327.767	-125.106	-88.1712		0.808862	-22.6682	-26.0244		1.79833	-80.7956	-16.4135
	-325.217	-122.554	-89.0219		-2.16887	-23.9443	-26.4497		0.522145	-83.3476	-15.5627
	-327.767	-124.68	-91.1485		-2.16887	-19.2651	-29.8528		0.947538	-81.6463	-15.5627
	-325.217	-124.68	-87.7459		0.808862	-21.8174	-29.002		0.947538	-81.6463	-15.9881
	-328.618	-122.979	-90.7232		-5.14659	-26.0712	-27.7259		-1.60481	-81.221	-17.2642
	-329.893	-123.83	-94.1257		-2.16887	-25.6459	-27.3005		2.64911	-79.0944	-17.2642
	-329.468	-127.658	-89.8725		-4.7212	-25.6459	-27.3005		2.22372	-79.945	-17.6896
	-328.618	-125.531	-92.8498		-3.01965	-23.9443	-30.7035		4.3507	-81.6463	-15.9881
	-328.192	-124.68	-92.4245		-1.74348	-25.2205	-27.7259		0.0967525	-83.7729	-15.9881
	-332.444	-128.083	-92.4245		-5.14659	-28.1981	-28.1513		1.37293	-82.0716	-21.9434
	-328.618	-127.658	-93.2751		-3.01965	-26.4966	-29.8528		3.9253	-82.4969	-17.2642
	-332.019	-129.784	-94.1257		-1.31809	-25.6459	-29.4274		1.79833	-84.1982	-20.6673
	-332.444	-124.255	-93.2751		-2.59426	-23.519	-23.0467		-1.17942	-83.3476	-21.0927
	-328.192	-126.807	-94.1257		-3.87043	-24.7951	-26.4497		1.37293	-86.3248	-17.6896
	-334.569	-126.382	-94.1257		-3.01965	-23.9443	-24.7482		2.64911	-82.4969	-18.9658
	-333.294	-129.784	-97.5283		-3.01965	-26.4966	-24.7482		-0.32864	-82.4969	-18.115
	-332.444	-124.255	-93.2751		-1.31809	-24.3697	-26.8751		0.522145	-82.0716	-20.6673
	-333.294	-128.083	-95.827		-0.467312	-22.6682	-26.0244		0.0967525	-84.6235	-21.0927
	-332.019	-128.508	-93.7004		-3.87043	-26.0712	-25.599		3.4999	-84.1982	-18.5404
	-334.569	-128.508	-96.6777		-3.87043	-23.9443	-25.599		0.947538	-88.4514	-17.2642
	-333.719	-129.784	-93.7004		0.38347	-25.2205	-29.4274		-0.754032	-84.1982	-21.0927
	-332.019	-131.06	-93.7004		-3.87043	-23.9443	-29.8528		2.22372	-83.3476	-16.8388
	-332.019	-128.508	-92.4245		-5.14659	-26.922	-26.0244		1.37293	-85.8995	-19.8165
	-332.444	-131.485	-93.2751		1.65965	-22.6682	-27.7259		0.0967525	-86.7501	-21.518
	-332.869	-128.933	-94.5511		-3.44504	-22.6682	-25.1736		-0.754032	-84.1982	-19.8165
	-332.444	-133.186	-92.8498		-1.31809	-20.1159	-30.2781		-1.60481	-83.3476	-22.3688
	-332.019	-131.485	-96.2524		-4.29581	-24.3697	-28.5766		-4.15715	-87.1754	-18.5404
	-332.869	-130.635	-96.2524		-1.74348	-24.7951	-26.4497		-4.58254	-87.1754	-18.5404
	-334.569	-132.336	-94.5511		-0.892702	-22.6682	-26.4497		-2.03021	-91.4285	-19.8165
	-337.12	-134.462	-93.7004		0.808862	-20.9667	-31.5543		-2.4556	-85.8995	-21.9434
	-336.695	-132.761	-97.9536		-5.14659	-24.3697	-29.4274		-2.03021	-87.1754	-21.518
	-334.994	-134.037	-98.3789		-2.59426	-22.2428	-29.8528		-3.30638	-88.4514	-21.0927
	-338.82	-135.313	-94.9764		-4.29581	-25.6459	-25.599		-2.03021	-86.7501	-21.9434
	-336.695	-137.439	-96.2524		-2.59426	-20.9667	-26.8751		-3.30638	-90.1526	-21.518
	-338.395	-135.738	-98.8043		-0.467312	-22.2428	-29.8528		-2.88099	-89.7273	-21.9434
	-340.096	-133.186	-99.2296		-2.16887	-23.519	-27.7259		-0.32864	-86.7501	-21.9434
	-339.246	-136.163	-97.9536		-0.892702	-22.6682	-25.1736		-1.17942	-91.0032	-21.0927
	-336.695	-134.887	-96.2524		-2.59426	-21.8174	-27.3005		-2.88099	-91.8538	-24.4957
	-338.82	-134.887	-96.2524		-0.467312	-23.9443	-28.5766		-2.03021	-89.7273	-24.4957
	-337.545	-134.887	-100.08		-1.74348	-21.8174	-28.5766		-2.88099	-89.7273	-21.0927
	-337.97	-135.738	-99.6549		-2.16887	-24.7951	-26.8751		-5.85871	-93.1298	-20.6673
	-339.671	-137.439	-101.356		-3.01965	-26.0712	-23.8975		-4.15715	-92.7045	-20.2419
	-340.096	-138.715	-103.483		-2.16887	-21.3921	-27.3005		-5.43332	-93.1298	-22.7942
	-336.27	-139.14	-103.483		-0.892702	-21.8174	-26.4497		-2.03021	-90.5779	-19.8165
	-339.246	-135.738	-101.356		-2.16887	-23.519	-27.3005		-3.73177	-92.7045	-20.6673
	-340.946	-136.163	-100.506		-0.467312	-25.2205	-26.4497		-5.85871	-90.5779	-24.9211
	-340.096	-137.864	-103.057		-5.14659	-23.0936	-28.1513		-4.15715	-90.5779	-22.3688
	-342.646	-137.439	-101.781		-2.16887	-26.0712	-26.0244		-2.4556	-91.0032	-21.9434
	-342.646	-138.29	-103.908		-0.0419209	-25.6459	-25.599		-6.28409	-88.8767	-23.2196
	-343.072	-139.14	-102.632		-0.467312	-21.8174	-22.1959		-7.56025	-91.0032	-26.1972
	-340.521	-136.589	-101.781		-0.467312	-24.3697	-25.599		-9.26179	-95.2563	-23.645
	-343.922	-137.439	-101.781		-1.74348	-27.7727	-24.3229		-9.26179	-91.8538	-22.3688
	-340.521	-138.715	-103.908		-1.74348	-23.519	-25.1736		-5.43332	-93.5551	-24.4957
	-344.347	-137.014	-104.333		-2.16887	-23.0936	-23.0467		-10.5379	-94.4057	-23.645
	-345.622	-137.014	-103.908		-2.59426	-25.2205	-27.7259		-6.70948	-94.831	-24.0703
	-343.922	-137.864	-106.035		-2.16887	-21.3921	-25.1736		-8.41103	-93.9804	-24.9211
	-343.922	-140.841	-104.333		-5.57197	-25.2205	-22.1959		-11.3887	-91.4285	-23.2196
	-346.473	-136.163	-105.609		-5.99736	-26.0712	-25.599		-6.70948	-92.2792	-24.9211
	-343.922	-139.566	-107.311		-6.84813	-22.2428	-26.4497		-10.1126	-97.3829	-23.645
	-347.323	-140.841	-103.057		-4.29581	-25.2205	-22.6213		-13.0902	-93.9804	-22.3688
	-343.497	-138.715	-105.184		-3.44504	-22.2428	-25.1736		-13.941	-91.4285	-24.0703
	-345.622	-141.267	-101.781		-8.12429	-25.2205	-27.3005		-12.6649	-92.2792	-23.645
	-346.473	-143.818	-104.759		-6.42275	-23.9443	-29.4274		-11.8141	-96.1069	-26.1972
	-344.347	-140.841	-108.161		-7.6989	-27.3474	-26.0244		-14.7918	-95.6816	-24.0703
	-346.473	-139.566	-106.885		-7.27352	-23.519	-27.3005		-13.5156	-93.1298	-26.1972
	-345.622	-141.267	-107.736		-5.57197	-20.1159	-26.4497		-16.4933	-94.831	-25.7718
	-347.748	-141.267	-104.759		-4.29581	-24.3697	-28.5766		-15.6425	-93.5551	-25.3465
	-345.622	-141.267	-107.736		-4.7212	-23.0936	-30.7035		-16.0679	-96.5323	-27.4734
	-347.748	-139.14	-107.736		-2.59426	-22.2428	-29.002		-17.344	-95.6816	-28.7495
	-347.323	-142.117	-108.161		-6.84813	-23.519	-27.7259		-16.9187	-97.3829	-24.4957
	-347.748	-142.117	-106.46		-6.42275	-24.3697	-29.002		-17.7694	-95.2563	-22.7942
	-343.072	-139.566	-109.437		-5.14659	-23.519	-27.3005		-15.2171	-95.2563	-27.8987
	-349.023	-143.393	-109.012		-3.44504	-24.3697	-26.4497		-17.344	-94.831	-26.1972
	-346.473	-142.968	-102.632		-5.99736	-23.9443	-29.4274		-15.2171	-94.4057	-26.1972
	-348.598	-145.094	-105.609		-6.42275	-23.519	-26.4497		-18.1948	-98.6588	-26.6226
	-349.873	-145.094	-106.035		-8.54967	-18.4144	-31.9796		-17.7694	-99.0841	-25.3465
	-347.748	-145.945	-106.035		-5.57197	-23.0936	-29.002		-19.0455	-96.1069	-24.4957
	-348.598	-142.117	-108.586		-4.7212	-23.0936	-26.8751		-18.1948	-96.1069	-24.4957
	-346.473	-146.37	-110.713		-6.42275	-21.8174	-28.1513		-16.0679	-97.8082	-25.3465
	-349.023	-144.669	-106.46		-3.44504	-24.3697	-31.9796		-16.0679	-97.3829	-27.4734
	-349.023	-146.37	-109.012		-4.29581	-20.5413	-28.1513		-20.747	-97.8082	-26.6226
	-348.598	-145.519	-108.161		-4.29581	-23.9443	-28.1513		-16.9187	-98.6588	-24.4957
	-350.298	-145.519	-110.713		-7.27352	-24.7951	-31.1289		-17.7694	-100.36	-27.8987
	-350.724	-147.221	-108.586		-5.99736	-25.6459	-32.405		-18.1948	-97.3829	-30.8763
	-350.298	-142.968	-107.311		-3.44504	-25.6459	-28.1513		-17.344	-99.5094	-28.3241
	-351.999	-147.221	-106.035		-3.44504	-23.0936	-31.1289		-18.6202	-97.3829	-27.4734
	-351.574	-147.221	-107.736		-5.14659	-20.9667	-31.1289		-16.0679	-98.6588	-27.048
	-350.298	-146.37	-106.885		-5.14659	-21.3921	-32.405		-16.0679	-96.1069	-27.048
	-356.25	-151.473	-108.586		-7.6989	-24.7951	-26.8751		-22.0232	-96.9576	-26.1972
	-351.999	-148.922	-112.414		-5.57197	-23.519	-31.1289		-20.747	-97.3829	-26.6226
	-354.124	-148.496	-109.862		-10.2512	-21.3921	-31.1289		-19.8963	-97.8082	-24.0703
	-354.975	-147.646	-109.012		-4.7212	-21.8174	-28.1513		-19.4709	-99.0841	-28.7495
	-351.999	-148.922	-111.564		-4.29581	-24.7951	-29.4274		-18.6202	-99.9347	-26.1972
	-354.975	-148.496	-112.414		-6.42275	-23.0936	-29.4274		-19.8963	-100.785	-28.7495
	-355.4	-154.875	-113.265		-5.14659	-22.6682	-29.4274		-19.4709	-100.36	-28.7495
	-354.975	-150.197	-112.414		-3.01965	-20.5413	-30.2781		-21.1724	-101.636	-26.6226
	-355.825	-147.221	-112.414		-7.6989	-23.9443	-29.8528		-21.1724	-102.061	-27.4734
	-357.1	-148.922	-110.713		-4.7212	-21.8174	-28.5766		-19.4709	-99.9347	-28.7495
	-360.501	-150.623	-114.115		-10.6766	-22.6682	-28.1513		-23.2993	-103.337	-30.8763
	-354.124	-153.174	-114.541		-8.54967	-23.519	-25.599		-21.1724	-104.188	-30.0256
	-357.525	-153.174	-108.586		-8.54967	-24.7951	-29.8528		-19.8963	-98.2335	-28.7495
	-353.699	-150.623	-113.69		-8.97505	-23.9443	-28.5766		-20.747	-102.912	-27.8987
	-357.525	-152.324	-111.989		-8.97505	-23.519	-28.5766		-20.3217	-103.337	-26.1972
	-357.1	-152.324	-111.989		-6.84813	-20.9667	-27.3005		-22.8739	-102.912	-27.4734
	-358.375	-151.048	-111.989		-8.97505	-22.2428	-28.1513		-19.4709	-100.36	-27.4734
	-356.25	-150.623	-107.736		-5.99736	-21.8174	-28.1513		-21.1724	-104.613	-29.1748
	-359.651	-151.048	-114.541		-6.42275	-26.0712	-28.5766		-17.7694	-105.464	-27.4734
	-356.25	-151.899	-112.84		-7.6989	-24.3697	-26.8751		-20.747	-103.762	-28.7495
	-357.95	-152.324	-110.288		-8.54967	-24.7951	-27.7259		-22.0232	-100.785	-29.6002
	-359.651	-152.324	-110.713		-8.97505	-23.9443	-27.7259		-23.7247	-103.762	-30.0256
	-359.651	-152.324	-112.414		-8.54967	-22.2428	-29.4274		-22.0232	-104.188	-27.4734
	-362.626	-154.45	-113.69		-10.6766	-21.8174	-27.7259		-20.3217	-104.613	-30.451
	-360.076	-151.899	-112.84		-7.6989	-21.8174	-26.8751		-20.3217	-102.912	-31.3017
	-360.501	-155.726	-114.541		-11.102	-22.6682	-27.3005		-20.747	-103.337	-28.7495
	-358.375	-153.6	-113.69		-8.54967	-24.7951	-28.5766		-21.5978	-105.889	-29.6002
	-359.226	-154.875	-112.414		-8.12429	-26.0712	-27.7259		-20.3217	-106.314	-30.0256
	-359.651	-156.577	-111.138		-11.102	-28.6235	-26.8751		-23.7247	-105.038	-30.451
	-361.351	-157.427	-111.989		-10.6766	-25.6459	-26.0244		-24.15	-105.889	-31.3017
	-361.351	-153.6	-114.966		-9.40044	-22.2428	-29.4274		-20.3217	-103.762	-29.1748
	-358.801	-154.025	-110.288		-8.54967	-26.922	-29.4274		-22.4485	-106.74	-30.451
	-360.076	-155.726	-116.242		-11.5273	-24.3697	-29.8528		-21.5978	-103.337	-31.3017
	-367.302	-155.301	-112.84		-9.40044	-23.9443	-26.8751		-20.747	-107.165	-31.3017
	-361.351	-157.427	-113.265		-8.12429	-28.1981	-29.002		-25.4261	-103.762	-29.1748
	-362.626	-159.553	-114.541		-8.12429	-26.4966	-24.7482		-21.5978	-108.015	-32.1525
	-363.477	-157.002	-114.966		-14.505	-27.3474	-25.599		-25.4261	-105.464	-32.1525
	-361.776	-156.151	-112.84		-11.5273	-25.2205	-25.599		-22.8739	-105.889	-34.2793
	-360.076	-160.829	-112.414		-10.2512	-28.6235	-29.8528		-22.8739	-104.188	-33.4286
	-365.602	-155.301	-115.391		-10.2512	-26.4966	-28.1513		-20.747	-106.314	-31.7271
	-362.201	-158.278	-113.265		-11.5273	-28.1981	-25.599		-22.4485	-107.59	-31.7271
	-363.477	-161.68	-113.265		-11.5273	-24.3697	-31.1289		-23.7247	-105.464	-32.5778
	-364.327	-161.68	-114.115		-11.102	-29.0489	-27.7259		-23.7247	-106.74	-33.854
	-362.626	-158.703	-113.265		-12.3781	-24.7951	-30.7035		-24.15	-107.165	-33.4286
	-365.602	-162.105	-115.817		-14.505	-27.7727	-29.4274		-25.4261	-110.992	-35.5554
	-367.302	-162.105	-115.817		-12.3781	-26.0712	-26.8751		-26.7023	-106.74	-31.7271
	-364.327	-161.254	-117.943		-14.505	-20.5413	-30.2781		-25.0008	-108.866	-34.7047
	-363.902	-157.427	-115.391		-12.8035	-27.3474	-27.7259		-24.15	-110.142	-33.4286
	-365.602	-162.53	-118.368		-10.2512	-25.6459	-29.4274		-23.7247	-108.866	-31.7271
	-365.177	-163.381	-115.391		-8.54967	-24.7951	-28.5766		-22.8739	-110.567	-34.2793
	-366.452	-161.254	-115.391		-12.8035	-24.7951	-29.002		-24.5754	-108.866	-36.4062
	-362.626	-160.829	-117.943		-12.3781	-23.9443	-29.002		-25.8515	-110.567	-34.2793
	-364.327	-162.105	-117.943		-9.82582	-23.519	-27.3005		-21.1724	-110.142	-33.4286
	-364.327	-161.254	-113.265		-11.9527	-26.922	-28.1513		-27.9784	-112.268	-36.8315
	-364.327	-162.53	-117.943		-9.82582	-27.3474	-31.1289		-23.7247	-113.119	-34.2793
	-366.027	-160.829	-117.943		-12.8035	-26.4966	-28.1513		-23.7247	-110.142	-35.5554
	-367.728	-159.979	-118.368		-11.102	-24.7951	-24.7482		-21.5978	-114.82	-36.4062
	-366.027	-162.105	-118.368		-11.9527	-25.6459	-27.7259		-24.5754	-111.418	-38.9584
	-368.153	-161.68	-116.242		-11.102	-28.6235	-29.4274		-25.0008	-111.843	-35.1301
	-364.752	-163.806	-120.495		-11.9527	-24.3697	-31.5543		-27.9784	-113.119	-37.6823
	-369.428	-161.68	-117.093		-11.102	-27.7727	-26.4497		-24.15	-112.268	-33.854
	-368.153	-167.633	-119.219		-9.82582	-27.3474	-31.1289		-22.8739	-114.395	-38.533
	-370.278	-165.082	-117.943		-10.6766	-26.4966	-30.2781		-23.7247	-111.418	-40.6598
	-367.302	-166.358	-118.368		-12.8035	-28.1981	-31.5543		-26.7023	-118.648	-36.4062
	-367.302	-165.507	-121.771		-7.6989	-29.4742	-31.5543		-27.1276	-116.096	-37.2569
	-369.003	-165.082	-120.92		-10.6766	-27.3474	-27.3005		-27.1276	-113.97	-38.1076
	-370.278	-167.208	-120.92		-12.3781	-29.0489	-28.5766		-26.2769	-118.648	-37.2569
	-369.853	-168.484	-120.92		-5.14659	-28.1981	-30.2781		-29.2545	-116.096	-38.1076
	-371.553	-168.059	-121.771		-9.40044	-28.6235	-27.7259		-28.8291	-120.774	-36.8315
	-369.853	-168.909	-120.495		-8.12429	-28.6235	-26.8751		-26.7023	-117.372	-41.5106
	-372.404	-168.484	-119.644		-11.9527	-28.1981	-27.7259		-25.8515	-117.797	-38.1076
	-374.954	-167.208	-120.07		-11.5273	-28.6235	-29.8528		-24.5754	-119.073	-40.6598
	-375.804	-168.484	-122.196		-10.6766	-26.922	-29.4274		-28.4037	-119.073	-38.533
	-374.954	-172.311	-123.897		-11.102	-28.6235	-28.1513		-25.4261	-117.797	-41.5106
	-372.404	-167.208	-118.368		-11.102	-26.0712	-33.6811		-27.9784	-121.199	-39.3837
	-371.978	-167.208	-121.771		-11.5273	-28.6235	-29.002		-29.2545	-123.326	-38.9584
	-374.954	-168.909	-125.173		-12.8035	-28.1981	-28.5766		-27.1276	-119.924	-39.3837
	-374.954	-171.461	-123.472		-10.6766	-25.2205	-28.5766		-27.9784	-120.774	-40.6598
	-376.229	-170.61	-121.346		-11.5273	-30.325	-30.2781		-26.7023	-119.073	-40.2345
	-376.229	-170.61	-124.748		-15.3558	-26.4966	-31.9796		-28.8291	-120.774	-43.6374
	-374.954	-168.484	-123.047		-9.82582	-28.6235	-28.1513		-29.6798	-120.774	-40.6598
	-374.954	-170.61	-122.621		-14.0796	-27.7727	-32.405		-31.8067	-121.625	-41.5106
	-373.679	-171.461	-125.173		-14.505	-28.6235	-29.4274		-28.8291	-120.774	-36.4062
	-374.954	-169.334	-128.576		-13.6542	-27.3474	-32.405		-28.4037	-122.901	-39.3837
	-375.804	-169.334	-126.024		-14.0796	-31.6011	-31.9796		-29.2545	-122.901	-40.2345
	-374.529	-172.736	-125.599		-15.3558	-29.0489	-29.8528		-29.6798	-121.625	-39.3837
	-375.804	-176.138	-125.173		-14.9304	-26.0712	-34.1065		-28.4037	-121.199	-41.5106
	-376.654	-170.61	-127.3		-13.2289	-24.3697	-33.2558		-28.4037	-120.774	-39.3837
	-377.93	-173.587	-130.277		-16.2065	-27.7727	-35.808		-30.9559	-127.153	-41.0852
	-377.93	-176.138	-128.15		-17.908	-29.4742	-31.9796		-29.2545	-123.751	-42.7867
	-377.079	-174.012	-129.426		-12.3781	-27.7727	-31.5543		-30.5306	-121.199	-40.6598
	-377.93	-176.989	-131.553		-12.3781	-27.7727	-33.2558		-31.3813	-128.004	-41.0852
	-382.606	-177.839	-129.426		-17.908	-27.3474	-36.6587		-29.6798	-125.027	-41.0852
	-379.63	-176.138	-127.725		-13.6542	-27.3474	-36.2333		-30.9559	-125.452	-41.0852
	-382.606	-175.713	-130.277		-15.7811	-29.0489	-34.1065		-29.2545	-125.452	-42.7867
	-380.905	-176.138	-130.702		-14.9304	-29.8996	-29.4274		-28.8291	-125.027	-42.3613
	-381.33	-179.966	-130.702		-13.6542	-26.4966	-27.7259		-32.232	-124.176	-43.212
	-379.205	-174.863	-129.851		-17.908	-32.0265	-29.8528		-31.3813	-125.452	-43.212
	-381.755	-179.115	-131.553		-11.5273	-30.325	-33.6811		-28.4037	-128.855	-42.7867
	-382.606	-178.265	-131.553		-11.5273	-26.4966	-31.5543		-31.3813	-124.602	-45.7642
	-381.755	-176.564	-130.277		-16.2065	-27.3474	-31.1289		-29.6798	-126.728	-44.0627
	-380.055	-179.115	-132.828		-15.3558	-26.0712	-31.1289		-29.2545	-131.406	-44.9135
	-383.881	-179.54	-131.553		-12.8035	-32.0265	-32.405		-27.9784	-126.303	-43.6374
	-381.33	-179.115	-134.53		-12.3781	-28.1981	-31.9796		-28.8291	-127.153	-44.0627
	-383.031	-178.69	-133.679		-15.7811	-29.0489	-31.9796		-27.9784	-129.705	-43.6374
	-387.281	-177.839	-136.231		-11.102	-28.6235	-31.9796		-27.9784	-130.13	-46.1895
	-385.156	-176.989	-135.805		-15.3558	-25.6459	-30.7035		-27.9784	-132.682	-44.0627
	-382.606	-179.54	-133.679		-14.0796	-29.8996	-34.1065		-30.1052	-132.257	-47.4656
	-382.18	-178.265	-136.231		-13.2289	-29.0489	-34.5319		-29.2545	-132.257	-47.0403
	-383.031	-179.966	-136.656		-13.2289	-25.2205	-33.2558		-29.6798	-131.406	-44.9135
	-383.881	-183.793	-136.231		-14.0796	-26.922	-31.1289		-29.6798	-132.257	-44.9135
	-385.581	-181.241	-136.656		-16.6319	-28.1981	-33.2558		-27.553	-130.556	-47.4656
	-386.431	-182.092	-139.208		-15.7811	-26.922	-33.2558		-30.5306	-132.682	-44.9135
	-389.407	-182.942	-139.633		-16.6319	-26.0712	-34.1065		-28.4037	-132.257	-47.4656
	-387.281	-183.793	-137.932		-11.5273	-26.922	-35.808		-29.2545	-131.832	-46.6149
	-384.731	-183.793	-140.058		-12.8035	-28.6235	-29.002		-28.8291	-136.084	-48.3163
	-386.856	-182.942	-139.208		-11.9527	-29.0489	-35.3826		-29.2545	-134.383	-49.1671
	-390.682	-185.494	-138.782		-11.9527	-27.7727	-31.9796		-31.8067	-128.429	-50.0178
	-390.257	-180.391	-139.633		-14.9304	-29.4742	-30.7035		-27.1276	-134.808	-46.6149
	-388.982	-181.667	-139.208		-12.3781	-29.0489	-30.2781		-30.5306	-135.234	-45.3388
	-387.281	-183.368	-137.507		-12.8035	-23.519	-34.9572		-30.9559	-134.808	-48.3163
	-385.156	-185.494	-137.507		-13.2289	-27.3474	-27.7259		-30.1052	-135.659	-49.5924
	-391.107	-186.344	-139.633		-13.2289	-26.922	-31.1289		-31.3813	-136.51	-51.2938
	-389.832	-185.919	-138.782		-12.3781	-30.325	-30.2781		-28.4037	-134.808	-51.2938
	-389.407	-186.77	-139.633		-13.2289	-28.1981	-32.405		-32.6574	-133.958	-50.0178
	-392.382	-185.069	-139.208		-13.6542	-29.8996	-29.002		-33.5081	-134.383	-51.2938
	-392.807	-184.643	-139.633		-12.3781	-27.7727	-30.7035		-32.6574	-139.061	-48.7417
	-388.557	-184.643	-142.61		-14.505	-32.8772	-33.6811		-34.3589	-136.084	-53.846
	-391.957	-185.919	-142.185		-12.8035	-32.8772	-32.405		-34.7842	-139.061	-52.5699
	-394.083	-188.045	-143.035		-13.2289	-30.325	-35.3826		-31.3813	-137.785	-51.7192
	-389.832	-187.195	-142.185		-17.4826	-28.6235	-32.405		-30.9559	-138.211	-48.3163
	-393.232	-185.494	-139.208		-14.9304	-26.4966	-33.6811		-29.6798	-140.762	-50.8685
	-391.957	-185.919	-142.185		-14.505	-28.1981	-34.5319		-33.9335	-140.337	-51.7192
	-393.232	-187.195	-140.058		-17.0573	-27.3474	-31.9796		-31.3813	-145.015	-50.8685
	-391.532	-188.471	-140.484		-15.3558	-30.325	-32.8304		-33.5081	-139.912	-54.6967
	-392.382	-188.471	-140.909		-16.2065	-28.1981	-33.6811		-30.5306	-137.785	-53.4206
	-389.832	-187.62	-143.461		-20.0349	-26.4966	-33.6811		-33.9335	-144.59	-48.3163
	-391.107	-187.62	-143.035		-15.7811	-27.7727	-35.3826		-33.5081	-140.337	-49.5924
	-394.933	-187.195	-142.185		-20.0349	-25.6459	-32.405		-31.3813	-142.038	-54.6967
	-394.083	-188.471	-142.185		-20.8856	-29.4742	-32.405		-32.232	-139.486	-54.2713
	-391.957	-188.045	-143.461		-17.4826	-27.7727	-33.6811		-31.8067	-145.015	-54.2713
	-392.807	-187.195	-141.759		-19.6095	-27.3474	-31.1289		-32.6574	-142.463	-52.9953
	-396.208	-188.896	-144.736		-18.3334	-25.6459	-32.405		-33.0828	-142.889	-52.9953
	-393.658	-191.022	-143.886		-19.1842	-27.7727	-33.2558		-33.0828	-143.314	-53.4206
	-396.208	-189.321	-142.61		-20.0349	-27.7727	-33.6811		-30.1052	-142.889	-51.2938
	-393.658	-188.045	-142.185		-18.3334	-29.8996	-33.2558		-33.9335	-138.636	-57.2488
	-394.508	-189.746	-143.886		-20.4603	-28.6235	-34.5319		-30.1052	-144.59	-55.122
	-397.058	-188.896	-144.736		-19.1842	-27.7727	-35.3826		-30.5306	-142.889	-55.5474
	-395.783	-189.321	-145.587		-17.908	-27.3474	-35.808		-27.553	-142.038	-52.9953
	-394.083	-191.872	-143.461		-15.7811	-26.4966	-36.6587		-27.1276	-145.44	-54.6967
	-396.208	-190.171	-143.461		-18.3334	-25.2205	-33.2558		-30.5306	-144.164	-55.122
	-397.058	-194.849	-141.334		-20.0349	-25.2205	-34.5319		-30.5306	-142.463	-55.5474
	-399.608	-193.573	-141.759		-20.8856	-30.7504	-34.5319		-33.0828	-144.59	-55.5474
	-400.034	-193.148	-143.035		-19.6095	-28.1981	-33.6811		-33.0828	-144.164	-55.122
	-397.908	-193.999	-140.484		-20.4603	-26.922	-36.2333		-29.2545	-142.038	-55.5474
	-398.758	-193.999	-144.311		-20.8856	-31.1757	-32.8304		-31.3813	-143.739	-56.8234
	-398.758	-191.447	-145.587		-22.1618	-31.6011	-36.2333		-31.8067	-145.44	-58.0995
	-399.608	-192.723	-146.438		-22.5871	-28.1981	-32.405		-29.6798	-147.992	-57.2488
	-399.183	-191.447	-146.863		-23.0125	-27.7727	-36.6587		-30.9559	-146.716	-53.4206
	-402.584	-195.274	-147.713		-21.7364	-26.4966	-33.2558		-32.6574	-145.44	-56.8234
	-400.884	-193.999	-148.139		-21.7364	-27.7727	-34.9572		-33.0828	-148.417	-59.8009
	-402.584	-192.723	-147.713		-25.5647	-26.4966	-35.3826		-33.9335	-145.015	-58.9502
	-400.034	-195.274	-141.759		-21.7364	-28.6235	-34.5319		-32.6574	-143.314	-61.0769
	-401.309	-193.573	-148.139		-23.8633	-30.325	-35.808		-31.3813	-147.141	-56.3981
	-400.034	-193.999	-147.713		-27.2662	-28.6235	-34.9572		-30.5306	-145.865	-58.0995
	-400.459	-196.125	-147.713		-26.8408	-31.6011	-34.5319		-35.2096	-147.992	-58.0995
	-401.309	-196.55	-148.139		-25.1394	-28.1981	-32.8304		-32.6574	-150.543	-59.8009
	-402.584	-196.125	-147.713		-25.9901	-30.7504	-36.2333		-30.9559	-147.992	-57.6741
	-404.284	-196.975	-148.139		-23.4379	-31.1757	-34.9572		-32.232	-149.268	-60.6516
	-402.159	-195.7	-147.713		-24.2886	-28.1981	-37.5095		-30.1052	-147.141	-58.5248
	-403.859	-199.101	-145.162		-23.4379	-27.7727	-34.5319		-32.232	-147.141	-60.6516
	-403.859	-196.975	-152.391		-21.7364	-26.0712	-37.9348		-28.4037	-150.969	-60.6516
	-404.284	-200.377	-151.541		-25.9901	-29.4742	-36.6587		-31.8067	-153.095	-59.3755
	-403.859	-199.101	-147.713		-22.5871	-30.325	-37.0841		-33.5081	-149.268	-60.2262
	-403.009	-195.274	-148.989		-24.714	-31.6011	-36.6587		-31.8067	-150.543	-62.353
	-406.834	-200.377	-148.564		-25.9901	-29.0489	-33.2558		-33.5081	-150.543	-63.629
	-404.709	-197.4	-150.69		-23.8633	-33.728	-37.0841		-29.2545	-149.268	-63.629
	-407.26	-199.101	-148.139		-24.714	-32.4519	-38.7856		-31.3813	-150.969	-65.3304
	-405.984	-198.251	-149.84		-22.1618	-29.4742	-37.5095		-33.5081	-152.67	-64.4797
	-405.134	-199.952	-151.966		-24.714	-29.4742	-37.0841		-29.2545	-153.095	-63.2037
	-408.535	-198.676	-151.966		-23.0125	-30.325	-39.6363		-30.5306	-153.52	-64.4797
	-411.085	-201.653	-150.69		-20.4603	-32.8772	-38.7856		-31.8067	-150.543	-64.4797
	-409.385	-204.204	-151.966		-24.2886	-32.0265	-39.2109		-30.5306	-150.543	-65.7557
	-406.834	-200.377	-154.518		-25.5647	-28.1981	-38.7856		-32.232	-151.819	-64.0543
	-405.134	-202.503	-151.541		-22.5871	-32.4519	-39.2109		-33.9335	-155.646	-67.4571
	-406.834	-199.952	-151.966		-21.7364	-32.0265	-42.6139		-29.2545	-152.244	-63.2037
	-408.535	-201.653	-152.391		-21.7364	-31.6011	-40.487		-33.0828	-153.52	-64.0543
	-408.96	-206.755	-153.242		-19.6095	-33.3026	-38.3602		-30.1052	-153.52	-67.0318
	-408.96	-204.629	-154.943		-22.1618	-34.5787	-41.3378		-27.553	-156.072	-68.3078
	-408.96	-204.629	-154.092		-23.0125	-33.3026	-43.8899		-27.9784	-155.646	-66.6064
	-414.486	-207.181	-155.368		-23.4379	-33.728	-44.7407		-27.1276	-161.175	-65.7557
	-410.235	-204.629	-159.196		-23.8633	-34.1534	-39.2109		-29.6798	-156.497	-63.2037
	-411.085	-202.928	-154.943		-23.0125	-35.8548	-43.4646		-30.1052	-156.072	-67.0318
	-411.51	-206.33	-155.793		-23.0125	-36.7056	-41.7631		-30.9559	-155.221	-64.0543
	-413.21	-207.181	-156.219		-20.4603	-36.7056	-43.4646		-29.6798	-157.773	-65.7557
	-411.935	-210.157	-159.196		-20.4603	-35.8548	-43.0392		-29.2545	-157.773	-67.8824
	-412.36	-210.157	-158.77		-20.8856	-37.1309	-40.9124		-30.9559	-158.623	-66.6064
	-413.635	-211.008	-158.77		-20.8856	-32.4519	-42.6139		-31.8067	-157.773	-67.0318
	-417.886	-207.606	-157.92		-19.1842	-34.5787	-46.8675		-31.3813	-159.474	-67.0318
	-418.736	-212.709	-160.046		-18.7588	-33.728	-42.6139		-32.6574	-161.175	-64.905
	-415.336	-209.307	-157.92		-20.4603	-34.1534	-43.0392		-33.0828	-158.198	-66.6064
	-417.036	-211.008	-157.495		-22.1618	-34.5787	-42.6139		-33.5081	-159.899	-67.0318
	-417.886	-207.181	-161.322		-22.5871	-34.5787	-40.487		-30.5306	-163.301	-72.1358
	-417.461	-210.157	-157.495		-20.0349	-35.8548	-44.7407		-29.6798	-159.049	-69.5838
	-418.311	-211.858	-160.046		-21.311	-36.7056	-41.3378		-30.5306	-160.324	-68.3078
	-417.461	-209.732	-161.322		-23.0125	-37.1309	-41.7631		-31.8067	-162.876	-69.1585
	-418.311	-211.433	-161.747		-24.714	-34.5787	-46.0168		-31.3813	-161.175	-69.1585
	-415.761	-211.858	-161.747		-23.0125	-36.7056	-44.3153		-32.232	-160.75	-70.4345
	-421.286	-210.157	-161.747		-21.7364	-35.4295	-43.4646		-33.5081	-163.726	-71.2852
	-420.436	-211.008	-157.069		-23.4379	-31.6011	-45.166		-33.0828	-163.726	-70.8598
	-417.886	-210.583	-157.92		-22.5871	-33.728	-42.6139		-30.9559	-162.876	-70.4345
	-416.611	-210.583	-159.196		-23.4379	-35.4295	-45.166		-35.2096	-162.025	-70.8598
	-415.336	-211.008	-157.495		-22.5871	-34.5787	-46.4421		-32.232	-161.6	-71.2852
	-415.336	-214.835	-157.495		-23.8633	-35.4295	-48.5689		-32.6574	-163.726	-72.5612
	-422.136	-211.858	-160.471		-25.9901	-32.8772	-46.0168		-34.3589	-160.75	-70.4345
	-417.886	-208.882	-161.322		-23.8633	-32.8772	-45.166		-31.8067	-163.301	-69.5838
	-422.561	-211.008	-161.322		-26.4155	-33.728	-48.9943		-34.7842	-166.278	-70.0092
	-420.861	-211.433	-157.495		-23.0125	-32.8772	-45.5914		-33.9335	-165.002	-71.7105
	-420.011	-211.433	-158.345		-25.1394	-34.1534	-46.8675		-33.0828	-164.152	-71.7105
	-420.436	-209.307	-159.196		-23.0125	-37.1309	-46.8675		-33.5081	-163.726	-72.9865
	-421.286	-211.433	-158.345		-24.714	-29.8996	-43.0392		-33.5081	-166.278	-69.1585
	-425.962	-213.559	-158.345		-22.5871	-36.2802	-46.8675		-33.5081	-165.002	-71.2852
	-423.412	-212.283	-159.621		-23.4379	-34.5787	-46.4421		-34.3589	-164.152	-72.5612
	-421.286	-213.134	-161.322		-21.311	-32.4519	-45.5914		-35.6349	-166.703	-70.4345
	-422.136	-215.26	-161.322		-23.4379	-35.8548	-47.7182		-32.232	-166.278	-73.8372
	-422.136	-209.732	-164.724		-25.1394	-32.8772	-48.1436		-35.2096	-167.554	-73.8372
	-422.136	-214.409	-164.724		-20.8856	-32.4519	-49.845		-35.6349	-165.853	-75.1132
	-419.586	-212.709	-159.196		-22.1618	-35.0041	-47.7182		-35.6349	-167.128	-75.1132
	-422.136	-213.559	-162.172		-21.7364	-36.2802	-48.1436		-33.9335	-170.105	-74.6879
	-426.387	-209.307	-160.471		-22.5871	-36.2802	-48.5689		-34.3589	-169.68	-73.8372
	-423.412	-211.858	-161.747		-23.4379	-35.4295	-48.1436		-33.5081	-166.278	-73.4119
	-422.561	-213.984	-162.598		-22.5871	-35.4295	-48.1436		-32.6574	-168.829	-71.2852
	-425.537	-213.134	-161.322		-24.2886	-37.9817	-48.1436		-36.0603	-169.68	-76.3892
	-425.537	-212.283	-160.471		-22.5871	-37.9817	-49.4196		-36.4857	-167.128	-75.5385
	-425.537	-213.559	-159.621		-25.5647	-37.9817	-47.2928		-36.0603	-169.68	-74.6879
	-425.537	-214.835	-162.598		-23.8633	-38.407	-51.1211		-37.3364	-168.829	-72.9865
	-426.387	-214.835	-160.897		-21.7364	-43.0861	-49.4196		-37.7617	-169.254	-77.6652
	-425.537	-212.709	-161.747		-19.6095	-39.6831	-48.5689		-41.1646	-171.381	-78.0905
	-425.962	-211.008	-164.724		-21.7364	-40.9592	-48.9943		-36.911	-168.829	-75.1132
	-427.662	-212.709	-164.724		-23.0125	-39.6831	-51.1211		-40.3139	-172.231	-80.6425
	-428.087	-214.835	-163.874		-23.0125	-38.8324	-46.0168		-36.0603	-170.105	-80.2172
	-431.062	-215.26	-163.874		-24.714	-43.5114	-49.845		-37.7617	-172.231	-77.6652
	-427.237	-217.386	-160.897		-23.4379	-38.8324	-48.9943		-37.3364	-169.68	-78.9412
	-431.062	-216.11	-162.172		-20.4603	-43.9368	-47.2928		-38.6125	-171.806	-80.2172
	-430.637	-220.362	-161.322		-24.714	-42.2353	-48.5689		-39.8885	-172.656	-78.0905
	-428.512	-216.11	-160.471		-24.714	-41.81	-51.9718		-37.3364	-170.105	-79.3665
	-430.212	-218.236	-163.448		-22.1618	-40.5339	-51.1211		-38.1871	-170.955	-81.0679
	-427.662	-216.536	-165.149		-23.0125	-41.81	-50.6957		-37.7617	-172.656	-77.6652
	-427.662	-219.087	-165.575		-20.4603	-44.3622	-48.1436		-37.3364	-170.105	-78.5159
	-430.212	-216.961	-163.874		-22.1618	-44.3622	-52.3971		-39.8885	-170.53	-78.9412
	-430.212	-219.937	-164.299		-22.5871	-41.81	-52.3971		-38.1871	-170.955	-76.8145
	-431.062	-219.512	-162.172		-20.4603	-41.81	-51.9718		-41.59	-171.806	-82.7692
	-433.612	-218.236	-162.598		-23.4379	-42.6607	-50.6957		-38.1871	-171.381	-80.6425
	-431.487	-221.638	-163.448		-22.5871	-42.2353	-51.9718		-37.7617	-169.68	-78.9412
	-433.187	-219.937	-162.598		-24.2886	-41.81	-51.9718		-37.7617	-173.082	-82.7692
	-432.337	-221.638	-163.448		-23.4379	-41.81	-51.9718		-39.0378	-174.357	-84.4705
	-432.762	-224.189	-166		-23.4379	-40.9592	-50.6957		-41.1646	-173.082	-81.9185
	-434.888	-221.638	-163.448		-19.6095	-37.5563	-53.2479		-39.0378	-173.507	-81.4932
	-435.738	-222.914	-163.874		-19.6095	-41.3846	-54.0986		-36.911	-175.208	-81.4932
	-433.187	-221.213	-163.448		-21.7364	-40.1085	-49.845		-35.6349	-175.208	-83.6198
	-435.738	-226.315	-163.874		-21.311	-38.407	-49.845		-41.1646	-177.334	-80.2172
	-435.313	-225.04	-167.701		-22.5871	-40.5339	-53.6732		-39.4632	-178.185	-81.4932
	-438.288	-227.166	-166.425		-20.4603	-40.9592	-54.9493		-41.1646	-174.357	-81.4932
	-439.563	-226.315	-167.276		-24.2886	-39.6831	-54.5239		-41.59	-176.058	-84.4705
	-436.588	-225.04	-168.977		-22.1618	-40.5339	-52.8225		-42.866	-176.909	-85.3211
	-437.438	-225.04	-167.276		-23.8633	-41.3846	-52.8225		-43.7168	-177.334	-81.4932
	-438.713	-224.189	-166.85		-20.4603	-41.81	-50.6957		-43.2914	-180.311	-82.3439
	-438.713	-227.166	-168.551		-17.4826	-38.407	-53.6732		-40.3139	-174.783	-82.3439
	-439.138	-225.04	-168.551		-20.8856	-43.0861	-51.9718		-39.8885	-178.61	-83.6198
	-437.438	-225.89	-171.103		-22.5871	-38.8324	-54.9493		-38.6125	-180.311	-84.4705
	-441.263	-225.465	-171.528		-23.4379	-41.81	-51.5464		-39.4632	-178.185	-81.0679
	-439.988	-227.166	-169.402		-21.7364	-40.1085	-51.5464		-40.7393	-176.909	-83.6198
	-439.563	-225.465	-167.701		-17.908	-38.407	-49.845		-42.866	-177.334	-84.4705
	-437.013	-225.89	-170.678		-19.1842	-37.5563	-54.0986		-41.1646	-177.334	-84.0452
	-439.138	-223.764	-169.402		-22.5871	-41.81	-53.6732		-41.1646	-177.334	-84.0452
	-438.713	-227.591	-171.528		-19.1842	-41.81	-54.9493		-42.866	-180.311	-84.0452
	-440.413	-226.315	-170.678		-18.3334	-40.5339	-50.2704		-44.5675	-180.736	-85.3211
	-442.113	-227.591	-172.379		-18.3334	-43.5114	-50.6957		-44.1421	-182.012	-84.8958
	-438.288	-225.89	-169.827		-22.1618	-40.5339	-50.6957		-42.0153	-182.437	-87.0225
	-441.263	-229.292	-174.08		-18.3334	-40.9592	-49.845		-43.2914	-182.862	-85.7465
	-440.413	-226.741	-173.229		-16.2065	-43.9368	-51.9718		-41.59	-178.185	-86.1718
	-438.713	-226.741	-172.379		-20.0349	-42.2353	-48.1436		-44.5675	-178.185	-86.1718
	-441.688	-228.441	-174.08		-18.3334	-40.5339	-50.6957		-43.2914	-182.012	-84.4705
	-443.388	-228.867	-171.528		-19.6095	-40.5339	-47.2928		-41.59	-182.012	-84.4705
	-442.963	-228.441	-173.654		-18.7588	-38.8324	-52.8225		-46.2689	-182.012	-88.2984
	-439.988	-228.867	-173.229		-20.0349	-40.5339	-52.3971		-44.5675	-182.862	-89.9997
	-444.238	-227.591	-170.252		-20.4603	-44.3622	-54.0986		-44.5675	-184.563	-87.4478
	-445.088	-229.292	-168.977		-22.5871	-39.2578	-51.1211		-45.4182	-183.713	-88.2984
	-443.813	-228.016	-173.654		-18.7588	-44.3622	-52.8225		-48.821	-185.414	-87.8731
	-444.238	-228.867	-172.804		-23.0125	-40.1085	-51.9718		-43.7168	-186.689	-90.8504
	-442.113	-226.741	-172.379		-23.4379	-40.1085	-53.2479		-46.6942	-186.689	-89.9997
	-444.238	-228.441	-171.103		-22.5871	-40.1085	-49.845		-46.6942	-186.689	-89.1491
	-442.113	-230.567	-174.08		-20.8856	-42.2353	-50.6957		-45.4182	-184.988	-87.8731
	-445.513	-231.418	-176.631		-21.311	-39.6831	-52.3971		-44.1421	-187.965	-89.1491
	-443.813	-231.418	-174.505		-21.7364	-38.407	-47.7182		-44.5675	-188.39	-85.7465
	-446.363	-235.67	-175.781		-23.4379	-39.6831	-49.845		-47.1196	-186.689	-91.2757
	-447.213	-234.82	-175.355		-19.6095	-39.2578	-50.6957		-48.821	-188.39	-90.425
	-445.088	-236.52	-177.482		-21.311	-37.1309	-53.2479		-46.2689	-186.689	-87.8731
	-443.388	-236.52	-174.08		-20.0349	-38.407	-50.6957		-46.6942	-192.217	-88.7237
	-445.938	-233.969	-174.93		-16.2065	-39.6831	-52.8225		-46.6942	-186.264	-87.4478
	-446.788	-235.67	-177.907		-22.1618	-40.1085	-50.2704		-44.5675	-190.942	-92.1263
	-445.938	-234.394	-176.206		-22.1618	-39.6831	-49.845		-47.5449	-188.39	-92.5516
	-447.213	-233.969	-175.781		-19.6095	-37.9817	-51.1211		-45.8435	-189.666	-89.5744
	-447.638	-234.394	-175.355		-21.7364	-40.9592	-49.845		-44.9928	-189.666	-93.8276
	-451.039	-233.969	-176.631		-21.311	-40.1085	-51.5464		-44.9928	-191.367	-89.9997
	-448.489	-237.796	-176.206		-23.4379	-38.8324	-48.1436		-44.9928	-189.666	-90.8504
	-451.464	-237.796	-176.631		-19.1842	-40.5339	-51.5464		-43.2914	-188.39	-88.7237
	-450.614	-240.772	-177.056		-23.0125	-39.6831	-51.1211		-45.8435	-190.516	-92.1263
	-451.464	-236.946	-182.159		-18.3334	-37.9817	-49.845		-45.4182	-191.367	-92.977
	-454.014	-235.67	-178.757		-19.6095	-38.407	-51.1211		-44.1421	-190.942	-92.5516
	-452.739	-234.82	-175.355		-21.311	-40.1085	-48.9943		-45.8435	-189.666	-91.701
	-452.314	-231.843	-175.355		-20.8856	-42.6607	-50.2704		-44.9928	-191.792	-91.2757
	-450.189	-234.82	-179.608		-20.4603	-35.4295	-48.1436		-44.5675	-191.367	-92.977
	-451.039	-233.119	-178.757		-21.311	-41.3846	-50.6957		-47.9703	-194.769	-95.1036
	-451.039	-236.095	-180.458		-21.7364	-39.2578	-46.8675		-44.1421	-192.642	-94.2529
	-453.164	-234.82	-180.458		-21.7364	-37.5563	-51.5464		-44.5675	-192.217	-91.2757
	-451.889	-236.52	-175.355		-22.1618	-39.2578	-46.8675		-45.8435	-194.769	-92.5516
	-455.714	-239.071	-183.01		-21.311	-40.9592	-47.7182		-45.8435	-193.918	-93.8276
	-451.889	-235.67	-179.608		-20.4603	-40.1085	-50.6957		-43.2914	-192.217	-90.8504
	-451.464	-239.071	-182.159		-22.1618	-39.6831	-49.845		-47.5449	-193.493	-90.8504
	-454.439	-236.52	-183.01		-20.8856	-42.2353	-48.1436		-44.5675	-195.619	-94.2529
	-456.139	-237.796	-181.309		-20.0349	-37.5563	-48.9943		-46.6942	-197.32	-94.6783
	-454.439	-237.796	-181.734		-19.6095	-39.2578	-53.2479		-46.2689	-198.17	-93.4023
	-454.439	-237.371	-186.412		-19.1842	-40.9592	-51.5464		-43.7168	-196.469	-93.4023
	-454.864	-239.497	-184.711		-22.5871	-38.8324	-48.9943		-44.5675	-198.17	-95.9542
	-456.564	-240.772	-180.458		-18.3334	-41.81	-50.2704		-46.6942	-196.469	-95.5289
	-453.589	-237.796	-184.286		-21.7364	-40.9592	-50.2704		-44.5675	-197.32	-94.2529
	-455.714	-239.497	-184.286		-22.1618	-37.9817	-48.9943		-45.4182	-199.446	-98.0808
	-456.564	-242.898	-181.309		-20.0349	-40.5339	-50.2704		-45.4182	-199.021	-98.5061
	-460.389	-240.347	-185.136		-19.1842	-39.6831	-51.1211		-43.2914	-199.871	-99.782
	-457.414	-239.071	-185.987		-21.7364	-39.2578	-51.1211		-44.1421	-198.596	-98.0808
	-454.439	-240.347	-183.86		-21.311	-40.5339	-50.2704		-45.4182	-200.722	-97.6555
	-459.114	-241.623	-184.286		-20.0349	-40.1085	-51.1211		-46.6942	-199.446	-98.9314
	-455.289	-240.347	-186.837		-22.5871	-38.8324	-53.2479		-42.0153	-198.596	-95.9542
	-456.564	-242.898	-185.561		-20.0349	-38.407	-49.845		-44.5675	-199.871	-98.0808
	-458.689	-241.623	-186.837		-20.4603	-37.9817	-50.2704		-43.7168	-200.296	-101.483
	-457.839	-241.623	-184.711		-20.8856	-36.7056	-51.5464		-45.4182	-203.273	-97.6555
	-459.964	-243.749	-186.412		-25.9901	-38.407	-53.2479		-46.6942	-201.997	-101.058
	-456.564	-243.323	-185.136		-23.0125	-40.1085	-52.8225		-45.8435	-199.871	-105.311
	-462.089	-244.599	-185.136		-23.8633	-37.1309	-53.2479		-44.1421	-200.722	-104.46
	-459.964	-245.449	-185.561		-23.0125	-40.9592	-54.0986		-44.5675	-201.997	-101.058
	-455.714	-246.725	-185.987		-23.8633	-37.5563	-51.5464		-47.5449	-201.572	-104.46
	-461.239	-242.898	-183.86		-19.1842	-38.407	-50.2704		-47.5449	-201.997	-104.035
	-460.389	-244.599	-185.136		-20.0349	-38.8324	-52.8225		-47.1196	-200.722	-99.782
	-460.389	-244.174	-186.412		-22.1618	-36.7056	-54.5239		-44.5675	-204.549	-99.3567
	-463.364	-245.875	-186.837		-23.0125	-38.407	-53.6732		-45.8435	-199.021	-100.207
	-463.364	-243.323	-186.837		-21.7364	-37.9817	-50.6957		-44.5675	-201.147	-102.759
	-464.214	-249.701	-189.389		-22.5871	-38.407	-55.3746		-46.2689	-205.399	-104.035
	-462.089	-245.875	-188.113		-22.5871	-41.3846	-52.8225		-47.9703	-203.698	-104.46
	-464.214	-249.701	-190.664		-25.5647	-37.5563	-52.8225		-42.4407	-201.997	-104.46
	-462.089	-246.3	-187.262		-21.7364	-37.5563	-50.6957		-43.7168	-205.399	-104.886
	-467.614	-250.552	-190.664		-22.5871	-36.2802	-53.2479		-44.1421	-201.572	-103.61
	-463.364	-250.977	-190.239		-22.1618	-38.8324	-55.3746		-45.8435	-204.123	-104.46
	-466.764	-245.449	-193.216		-22.5871	-39.6831	-53.2479		-50.097	-204.549	-104.035
	-466.764	-249.701	-190.239		-22.5871	-33.3026	-51.9718		-45.4182	-203.273	-108.288
	-468.039	-249.701	-193.216		-23.8633	-37.1309	-51.5464		-47.1196	-204.974	-106.587
	-467.614	-249.701	-190.664		-26.4155	-35.8548	-53.2479		-47.1196	-207.525	-107.438
	-467.614	-251.402	-188.113		-21.7364	-37.1309	-51.9718		-46.6942	-207.525	-107.438
	-466.339	-251.402	-191.515		-23.4379	-37.1309	-47.7182		-47.1196	-207.525	-106.587
	-468.464	-250.127	-194.491		-22.5871	-37.1309	-52.3971		-47.1196	-208.801	-108.714
	-465.914	-253.528	-191.09		-26.4155	-39.6831	-47.7182		-45.8435	-207.525	-107.438
	-465.914	-250.552	-195.342		-22.5871	-36.7056	-49.845		-46.6942	-210.502	-108.714
	-468.039	-251.402	-194.917		-23.4379	-37.1309	-48.9943		-47.5449	-209.226	-106.587
	-466.764	-250.552	-193.641		-26.4155	-41.3846	-48.9943		-46.2689	-211.777	-109.989
	-467.614	-253.103	-193.216		-26.8408	-38.407	-50.6957		-47.5449	-209.651	-106.587
	-470.164	-249.701	-194.066		-28.1169	-37.5563	-50.2704		-44.1421	-213.053	-109.989
	-469.739	-252.678	-195.342		-23.0125	-37.1309	-49.845		-47.5449	-214.328	-109.989
	-469.314	-256.079	-196.618		-22.1618	-40.9592	-51.5464		-46.6942	-211.352	-111.691
	-471.014	-251.827	-196.618		-21.7364	-37.1309	-56.6507		-48.821	-210.927	-111.265
	-473.139	-256.079	-197.468		-22.1618	-40.1085	-49.845		-50.097	-213.903	-109.139
	-471.864	-255.654	-196.192		-25.1394	-39.6831	-52.8225		-49.2463	-216.029	-109.989
	-469.739	-253.103	-198.744		-26.4155	-39.2578	-48.5689		-49.6717	-215.604	-111.265
	-470.164	-253.528	-197.893		-22.1618	-38.407	-49.845		-46.2689	-215.179	-111.265
	-471.864	-252.252	-197.468		-25.1394	-38.8324	-48.9943		-49.2463	-216.88	-109.139
	-471.439	-252.252	-200.019		-21.311	-40.5339	-52.3971		-47.9703	-214.328	-113.817
	-471.439	-256.079	-197.893		-27.6916	-43.5114	-49.845		-51.3731	-213.053	-112.967
	-472.289	-254.378	-197.043		-21.311	-39.2578	-52.3971		-50.5224	-214.754	-111.265
	-473.139	-256.504	-199.594		-24.2886	-42.2353	-50.6957		-52.2238	-218.581	-113.392
	-473.989	-253.528	-197.468		-21.311	-42.6607	-50.6957		-50.097	-218.581	-110.415
	-475.264	-259.055	-196.618		-22.1618	-40.9592	-52.8225		-51.7984	-219.431	-113.392
	-476.539	-258.205	-199.169		-23.0125	-42.6607	-50.6957		-51.7984	-217.73	-113.392
	-475.689	-256.929	-196.192		-19.1842	-44.3622	-54.0986		-53.4998	-216.454	-112.541
	-471.439	-255.654	-199.169		-20.8856	-43.5114	-50.2704		-52.6491	-217.305	-109.989
	-476.539	-256.929	-200.019		-21.7364	-42.6607	-52.8225		-53.4998	-217.305	-113.392
	-476.114	-257.78	-197.893		-22.5871	-43.5114	-49.845		-56.4772	-220.281	-114.668
	-476.114	-257.355	-202.571		-21.311	-44.7875	-53.2479		-53.4998	-219.006	-114.243
	-476.539	-258.205	-199.594		-21.311	-42.2353	-51.9718		-52.6491	-220.281	-115.518
	-480.364	-256.504	-200.445		-22.1618	-42.6607	-54.0986		-54.3505	-222.833	-114.668
	-479.089	-258.205	-201.295		-23.8633	-43.5114	-52.8225		-55.2012	-220.707	-118.07
	-477.814	-257.78	-198.319		-20.0349	-40.5339	-51.1211		-56.0519	-221.982	-113.392
	-479.514	-257.355	-200.019		-20.0349	-41.81	-51.1211		-56.0519	-219.006	-116.369
	-481.214	-255.654	-200.87		-22.5871	-42.6607	-54.9493		-59.0293	-221.982	-115.093
	-477.814	-259.055	-202.571		-21.7364	-43.5114	-49.4196		-58.1786	-221.557	-113.817
	-480.789	-257.78	-200.87		-23.4379	-43.5114	-54.5239		-53.0745	-222.407	-117.22
	-482.064	-259.906	-200.445		-21.7364	-43.0861	-51.9718		-56.4772	-225.809	-115.944
	-483.339	-259.481	-201.72		-21.7364	-42.2353	-51.5464		-55.2012	-221.982	-114.668
	-486.314	-258.63	-199.594		-25.1394	-42.6607	-52.8225		-59.88	-224.533	-114.243
	-482.489	-258.205	-203.421		-20.4603	-42.6607	-52.3971		-56.0519	-224.533	-115.944
	-487.164	-259.481	-199.169		-18.7588	-45.6382	-51.1211		-59.0293	-219.856	-119.771
	-488.439	-258.63	-205.547		-23.0125	-44.3622	-54.0986		-61.156	-223.258	-116.794
	-486.739	-261.606	-201.295		-20.0349	-42.6607	-53.2479		-57.7533	-223.683	-118.921
	-488.439	-261.606	-204.697		-20.4603	-43.9368	-53.2479		-59.0293	-224.959	-117.645
	-489.714	-263.307	-204.272		-20.8856	-46.0636	-54.5239		-60.7307	-224.108	-115.518
	-485.039	-263.307	-203.421		-22.5871	-42.2353	-52.8225		-59.4546	-226.659	-117.22
	-485.889	-260.331	-203.421		-18.7588	-42.6607	-54.9493		-62.432	-223.683	-117.645
	-486.739	-259.481	-203.847		-21.311	-42.2353	-54.0986		-63.708	-225.809	-116.794
	-488.439	-263.307	-204.697		-21.7364	-46.489	-52.3971		-63.708	-227.51	-118.07
	-488.439	-263.307	-202.996		-23.4379	-41.81	-54.9493		-61.156	-226.234	-118.07
	-485.889	-261.606	-206.398		-24.2886	-43.9368	-53.2479		-59.4546	-226.659	-120.197
	-486.739	-261.606	-206.823		-20.8856	-43.9368	-55.8		-62.0067	-224.533	-120.622
	-488.014	-265.008	-203.847		-20.8856	-43.9368	-54.5239		-59.88	-226.234	-118.496
	-486.314	-262.457	-205.547		-20.0349	-42.2353	-54.5239		-62.8574	-224.959	-121.047
	-485.464	-262.882	-206.398		-21.7364	-43.9368	-51.5464		-65.4094	-228.36	-118.921
	-487.589	-261.181	-207.674		-24.714	-44.7875	-53.6732		-59.88	-227.51	-124.45
	-487.164	-262.882	-205.547		-22.1618	-44.3622	-53.2479		-62.432	-226.659	-126.576
	-488.014	-265.008	-208.524		-22.5871	-44.3622	-56.2253		-63.2827	-224.533	-123.174
	-488.014	-262.882	-208.524		-21.311	-44.7875	-54.0986		-65.8347	-229.21	-126.151
	-488.864	-266.709	-211.075		-19.6095	-49.0411	-56.2253		-68.3868	-229.21	-119.771
	-488.864	-267.134	-211.926		-23.4379	-46.0636	-55.8		-66.6854	-231.762	-125.3
	-490.139	-262.032	-214.052		-22.1618	-43.5114	-50.6957		-66.2601	-229.636	-123.599
	-486.739	-267.134	-214.477		-19.6095	-43.5114	-54.0986		-67.9614	-230.486	-127.427
	-488.439	-265.008	-213.627		-22.5871	-45.2129	-52.8225		-66.6854	-229.636	-124.875
	-489.714	-265.008	-212.776		-20.4603	-44.3622	-55.8		-68.3868	-228.36	-124.024
	-487.589	-265.008	-214.477		-23.0125	-46.9143	-55.8		-70.5134	-230.486	-127.001
	-491.414	-265.858	-211.926		-23.4379	-46.0636	-55.3746		-68.3868	-233.888	-126.576
	-489.714	-265.433	-212.351		-22.5871	-46.0636	-53.2479		-70.0881	-231.336	-128.703
	-492.264	-265.858	-213.627		-20.0349	-50.3172	-54.0986		-67.5361	-231.336	-127.852
	-490.139	-268.409	-213.627		-23.4379	-46.9143	-55.3746		-68.3868	-231.762	-129.553
	-489.714	-266.283	-211.075		-22.5871	-48.1904	-53.6732		-72.2147	-235.588	-130.829
	-492.264	-270.96	-212.776		-23.4379	-49.0411	-55.8		-73.4907	-233.037	-127.427
	-490.564	-270.11	-214.902		-20.0349	-49.4665	-58.7774		-72.6401	-234.313	-129.553
	-493.114	-267.559	-215.328		-21.311	-51.1679	-53.6732		-71.7894	-233.462	-130.404
	-490.564	-268.409	-217.454		-21.311	-52.444	-54.9493		-75.192	-233.462	-130.404
	-492.264	-271.385	-217.028		-19.6095	-52.0186	-50.2704		-71.7894	-236.014	-128.703
	-492.264	-268.409	-218.729		-17.0573	-54.9961	-55.8		-74.7667	-235.163	-130.404
	-492.264	-270.11	-214.052		-18.7588	-50.7426	-53.6732		-73.9161	-234.313	-131.254
	-497.789	-270.535	-213.627		-20.0349	-47.3397	-54.0986		-76.0427	-237.714	-129.128
	-494.389	-268.834	-217.454		-19.1842	-53.72	-54.0986		-75.192	-233.888	-132.105
	-492.264	-271.385	-217.879		-19.1842	-48.1904	-54.0986		-73.4907	-234.738	-129.978
	-491.414	-271.811	-214.052		-16.6319	-54.1454	-53.6732		-79.4453	-236.864	-132.53
	-495.664	-272.661	-216.178		-19.1842	-49.8918	-54.0986		-76.468	-238.565	-133.806
	-496.514	-272.661	-216.178		-20.4603	-50.3172	-54.0986		-74.7667	-234.313	-134.657
	-493.964	-268.409	-215.328		-21.311	-50.3172	-54.0986		-78.1693	-238.565	-132.53
	-493.114	-274.787	-217.454		-20.0349	-48.6158	-54.9493		-77.3187	-237.714	-132.955
	-496.514	-273.936	-218.304		-20.4603	-52.444	-54.5239		-73.9161	-238.139	-132.955
	-494.814	-273.936	-218.729		-19.6095	-51.5933	-54.5239		-77.744	-238.565	-135.082
	-496.939	-272.236	-222.131		-17.4826	-51.5933	-59.2028		-79.02	-236.439	-136.783
	-495.664	-271.385	-216.603		-20.4603	-50.3172	-54.5239		-78.5947	-238.99	-133.381
	-497.364	-274.362	-216.603		-18.3334	-47.765	-57.5014		-78.1693	-237.714	-134.657
	-498.639	-273.511	-215.753		-22.5871	-52.0186	-55.3746		-75.6174	-241.541	-137.634
	-497.789	-275.212	-220.855		-18.3334	-50.3172	-56.6507		-79.02	-238.99	-138.059
	-500.764	-276.062	-215.753		-18.3334	-51.1679	-55.8		-76.468	-242.391	-134.657
	-500.339	-276.487	-219.154		-17.4826	-52.8693	-58.3521		-77.3187	-243.667	-137.634
	-499.064	-278.188	-219.58		-17.908	-52.444	-58.7774		-78.5947	-240.691	-138.484
	-496.514	-274.787	-217.028		-19.1842	-49.8918	-56.6507		-76.468	-242.391	-135.932
	-498.639	-277.338	-221.281		-15.3558	-52.444	-59.6281		-78.5947	-244.092	-137.634
	-498.214	-280.314	-220.43		-18.7588	-51.5933	-56.6507		-77.3187	-242.817	-140.611
	-498.214	-277.338	-219.58		-18.7588	-53.72	-56.6507		-75.6174	-244.942	-140.185
	-500.339	-275.212	-221.706		-21.7364	-51.1679	-56.6507		-80.7213	-244.517	-140.185
	-501.189	-277.338	-219.154		-19.1842	-50.7426	-56.6507		-77.744	-245.793	-141.461
	-498.639	-279.038	-220.855		-20.4603	-52.444	-54.5239		-79.8706	-245.368	-139.76
	-500.764	-276.487	-219.58		-16.6319	-51.5933	-55.3746		-76.8934	-241.116	-141.036
	-501.614	-281.589	-221.281		-18.3334	-54.5708	-57.5014		-74.3414	-245.793	-143.588
	-502.464	-277.763	-219.58		-17.908	-53.72	-55.3746		-79.4453	-244.517	-138.484
	-502.039	-280.314	-222.131		-16.6319	-50.3172	-60.9042		-75.6174	-243.242	-142.737
	-504.163	-280.314	-218.729		-20.4603	-51.1679	-58.7774		-77.744	-247.494	-141.886
	-504.588	-281.164	-222.131		-17.908	-51.1679	-59.6281		-79.4453	-244.942	-143.588
	-503.314	-286.266	-223.407		-19.6095	-52.8693	-58.7774		-76.468	-247.494	-141.886
	-505.438	-282.865	-225.533		-18.7588	-50.3172	-55.8		-78.5947	-245.368	-145.714
	-505.013	-282.015	-222.556		-21.7364	-51.1679	-56.2253		-81.1466	-245.793	-141.461
	-502.464	-281.589	-225.533		-19.6095	-51.1679	-60.0535		-78.5947	-243.242	-144.013
	-507.138	-285.416	-223.832		-17.0573	-52.444	-57.5014		-78.5947	-246.218	-144.013
	-505.863	-284.565	-222.556		-22.1618	-51.1679	-57.9267		-81.5719	-246.218	-147.415
	-505.863	-284.14	-224.682		-17.4826	-52.0186	-57.9267		-76.8934	-248.769	-145.714
	-506.288	-282.015	-226.383		-19.6095	-49.8918	-58.7774		-80.7213	-246.218	-143.162
	-507.563	-284.14	-223.407		-20.0349	-53.72	-58.7774		-80.296	-246.643	-146.564
	-508.413	-284.14	-227.659		-20.8856	-52.0186	-60.9042		-82.4226	-247.494	-149.967
	-507.563	-286.691	-226.808		-19.6095	-54.5708	-60.9042		-79.02	-246.218	-147.415
	-507.138	-285.841	-226.808		-20.0349	-53.2947	-60.0535		-79.8706	-246.643	-148.691
	-509.263	-282.015	-225.958		-19.1842	-53.72	-56.6507		-76.8934	-249.619	-143.588
	-509.688	-283.715	-224.682		-17.0573	-51.1679	-60.4788		-79.02	-249.619	-147.84
	-505.863	-283.29	-224.257		-17.908	-53.2947	-60.0535		-77.744	-248.344	-149.541
	-509.688	-286.691	-223.832		-19.1842	-50.3172	-58.7774		-78.5947	-251.32	-147.415
	-508.413	-285.416	-225.533		-20.0349	-51.1679	-59.6281		-79.4453	-248.769	-148.266
	-510.113	-286.691	-226.383		-20.4603	-52.0186	-58.7774		-81.5719	-253.446	-147.84
	-505.013	-286.266	-226.383		-18.3334	-52.0186	-57.076		-79.4453	-252.596	-147.84
	-508.413	-287.967	-225.533		-18.7588	-54.9961	-59.6281		-83.2732	-254.296	-147.415
	-508.413	-286.691	-226.383		-19.6095	-53.2947	-59.6281		-80.7213	-252.596	-149.541
	-510.963	-282.015	-227.659		-19.6095	-52.444	-61.7549		-78.1693	-256.422	-149.967
	-508.413	-285.416	-228.509		-19.6095	-53.2947	-62.6056		-79.8706	-257.273	-149.967
	-511.388	-289.242	-226.383		-19.1842	-54.5708	-61.3295		-77.3187	-255.572	-149.116
	-508.413	-293.069	-224.682		-18.3334	-51.5933	-57.9267		-81.9972	-253.446	-148.691
	-509.688	-289.667	-230.21		-21.311	-54.5708	-57.5014		-77.3187	-257.698	-149.116
	-511.813	-290.518	-228.509		-19.1842	-52.8693	-58.3521		-80.7213	-259.824	-154.219
	-510.113	-290.943	-228.509		-21.311	-52.0186	-59.2028		-76.8934	-254.721	-149.541
	-511.388	-289.667	-227.659		-20.0349	-52.0186	-59.2028		-78.1693	-256.422	-151.242
	-509.688	-288.817	-226.808		-22.5871	-52.0186	-58.7774		-80.296	-258.123	-153.794
	-510.963	-291.793	-227.659		-20.4603	-52.444	-58.7774		-83.2732	-256.847	-151.668
	-510.963	-290.943	-229.785		-20.8856	-50.3172	-58.7774		-79.02	-259.398	-156.771
	-511.813	-290.093	-228.084		-24.2886	-52.0186	-59.2028		-79.8706	-259.398	-154.645
	-511.813	-290.093	-228.934		-22.1618	-52.8693	-57.5014		-81.5719	-261.524	-156.346
	-511.813	-290.943	-229.785		-20.4603	-54.1454	-54.9493		-81.9972	-262.8	-155.92
	-511.813	-292.643	-230.635		-25.1394	-54.5708	-59.2028		-84.1239	-262.8	-155.495
	-512.663	-291.793	-233.186		-18.3334	-52.444	-60.0535		-79.8706	-261.099	-153.369
	-512.663	-291.793	-229.785		-22.1618	-52.444	-58.3521		-81.9972	-267.051	-155.07
	-510.963	-292.643	-231.911		-21.311	-56.2722	-60.4788		-79.8706	-262.375	-154.219
	-516.063	-291.793	-230.635		-24.2886	-51.5933	-60.4788		-81.9972	-263.225	-152.518
	-510.963	-290.093	-231.06		-22.1618	-53.2947	-58.7774		-84.1239	-263.65	-159.323
	-512.238	-293.069	-233.186		-23.8633	-54.9961	-57.9267		-83.2732	-262.8	-153.794
	-512.238	-292.218	-234.462		-24.714	-53.2947	-61.3295		-86.2505	-268.327	-159.323
	-511.388	-294.769	-234.887		-21.311	-53.72	-58.3521		-86.2505	-263.65	-156.771
	-510.538	-293.919	-240.415		-21.7364	-53.2947	-59.6281		-84.5492	-264.926	-156.771
	-514.788	-296.045	-238.289		-20.8856	-54.1454	-59.2028		-85.8251	-268.327	-156.771
	-514.788	-294.344	-237.438		-18.3334	-52.444	-58.3521		-84.1239	-268.752	-156.346
	-513.513	-293.069	-238.289		-22.5871	-55.4215	-58.3521		-85.3998	-266.201	-155.92
	-512.238	-295.194	-240.84		-22.1618	-53.72	-56.6507		-87.5264	-266.201	-158.047
	-517.338	-299.446	-239.139		-21.7364	-55.4215	-58.3521		-83.6985	-266.626	-157.621
	-511.813	-294.344	-241.265		-21.311	-55.4215	-57.9267		-87.9517	-267.902	-157.621
	-513.513	-297.32	-239.139		-22.5871	-50.3172	-57.5014		-87.9517	-266.626	-158.472
	-514.363	-297.745	-238.289		-23.4379	-52.0186	-56.6507		-87.9517	-270.453	-157.196
	-517.763	-298.596	-240.84		-22.1618	-54.1454	-57.9267		-87.5264	-267.476	-157.196
	-515.638	-297.745	-238.714		-22.1618	-55.4215	-54.9493		-86.2505	-268.752	-158.897
	-515.213	-296.895	-239.139		-21.7364	-53.72	-56.2253		-86.6758	-268.327	-159.323
	-514.363	-297.745	-243.816		-20.0349	-52.444	-57.9267		-86.2505	-269.177	-157.621
	-517.338	-298.596	-242.116		-24.2886	-56.6975	-57.9267		-88.8024	-275.555	-161.024
	-516.488	-296.895	-240.84		-22.1618	-51.1679	-57.076		-90.929	-270.027	-159.323
	-519.037	-298.17	-240.84		-23.0125	-51.5933	-56.6507		-87.5264	-270.453	-160.173
	-513.088	-299.021	-244.242		-21.7364	-53.2947	-60.9042		-87.1011	-273.429	-161.874
	-516.063	-299.021	-242.116		-22.1618	-52.444	-62.6056		-86.6758	-273.004	-162.299
	-515.213	-300.296	-240.415		-22.1618	-49.4665	-61.3295		-87.9517	-274.279	-159.748
	-517.338	-301.146	-244.242		-20.4603	-50.7426	-58.3521		-92.6302	-275.129	-164
	-518.612	-300.721	-241.69		-20.0349	-52.0186	-57.076		-89.653	-272.578	-165.276
	-517.338	-298.596	-243.391		-22.5871	-50.7426	-60.9042		-87.5264	-273.429	-159.748
	-519.037	-301.997	-243.391		-22.1618	-55.4215	-58.3521		-90.929	-273.429	-161.449
	-515.638	-301.572	-243.391		-23.4379	-53.72	-60.9042		-89.653	-273.429	-164.426
	-518.188	-299.871	-244.667		-22.1618	-53.72	-57.5014		-89.2277	-276.405	-160.598
	-514.363	-302.847	-242.966		-24.2886	-53.72	-61.3295		-90.929	-277.255	-162.299
	-517.763	-303.272	-245.092		-23.4379	-50.7426	-60.4788		-91.7796	-277.68	-166.977
	-519.462	-299.446	-246.793		-22.1618	-55.4215	-57.9267		-87.5264	-275.129	-166.977
	-518.188	-301.572	-246.367		-26.4155	-52.0186	-62.6056		-89.653	-274.704	-167.828
	-518.188	-302.847	-245.942		-23.4379	-52.0186	-59.6281		-88.8024	-278.531	-167.828
	-520.312	-301.997	-247.643		-22.1618	-53.72	-56.6507		-90.5036	-274.279	-165.701
	-520.312	-304.548	-247.643		-21.7364	-54.5708	-63.0309		-88.8024	-276.405	-167.402
	-519.887	-302.847	-247.218		-22.1618	-48.6158	-57.5014		-89.2277	-278.105	-167.402
	-522.862	-306.673	-250.194		-22.5871	-56.2722	-63.0309		-90.929	-276.83	-168.253
	-522.437	-305.398	-250.194		-24.714	-52.444	-58.7774		-90.929	-275.555	-170.379
	-520.737	-304.973	-246.367		-24.714	-53.2947	-61.7549		-91.7796	-279.806	-170.805
	-524.137	-303.272	-247.218		-23.0125	-47.765	-58.7774		-90.5036	-276.83	-168.678
	-521.587	-307.098	-249.769		-22.1618	-52.8693	-61.3295		-87.9517	-276.405	-168.253
	-524.137	-305.398	-250.194		-24.2886	-52.444	-60.4788		-89.653	-281.932	-168.678
	-524.137	-308.374	-249.769		-23.8633	-51.5933	-63.0309		-90.929	-278.105	-174.207
	-524.562	-306.673	-250.619		-25.1394	-54.5708	-60.0535		-92.2049	-278.956	-172.506
	-524.987	-307.098	-250.619		-25.5647	-54.5708	-60.9042		-87.1011	-280.656	-175.482
	-522.862	-306.248	-251.47		-24.2886	-52.444	-63.0309		-88.8024	-281.507	-172.506
	-522.437	-306.248	-250.194		-23.0125	-54.1454	-63.4563		-88.8024	-280.231	-171.23
	-524.137	-310.499	-251.47		-23.0125	-55.4215	-59.2028		-87.5264	-278.956	-172.931
	-524.987	-304.973	-253.596		-21.7364	-54.1454	-61.3295		-91.3543	-279.806	-174.632
	-525.837	-307.949	-251.47		-22.1618	-53.72	-65.1577		-93.0555	-283.207	-176.758
	-522.437	-309.224	-251.895		-23.0125	-57.1229	-59.2028		-90.5036	-282.357	-172.931
	-524.987	-310.499	-252.745		-22.1618	-58.8243	-63.4563		-87.5264	-281.507	-174.632
	-524.562	-308.799	-254.021		-21.311	-56.6975	-62.6056		-92.2049	-280.231	-173.781
	-527.537	-308.799	-250.194		-23.0125	-57.9736	-64.7323		-93.4808	-282.357	-173.781
	-526.262	-310.925	-256.147		-23.0125	-57.9736	-61.7549		-90.5036	-281.507	-174.632
	-527.537	-310.074	-252.745		-23.4379	-57.1229	-65.583		-91.3543	-282.782	-178.459
	-526.262	-308.799	-254.871		-23.4379	-54.5708	-67.7097		-92.6302	-283.632	-175.482
	-524.987	-307.949	-253.596		-23.0125	-56.6975	-66.0083		-92.2049	-282.782	-177.609
	-527.112	-308.374	-253.596		-19.1842	-57.9736	-66.0083		-95.6074	-284.908	-178.884
	-528.812	-310.499	-254.446		-19.6095	-57.5482	-66.0083		-94.7568	-283.207	-181.861
	-527.962	-307.098	-256.572		-20.0349	-55.8468	-63.8816		-95.6074	-286.183	-176.333
	-531.786	-310.074	-254.446		-22.5871	-57.9736	-66.4337		-95.6074	-284.908	-180.585
	-527.112	-314.326	-258.698		-18.7588	-58.3989	-62.6056		-93.4808	-285.758	-180.16
	-530.086	-310.499	-257.422		-20.4603	-59.2496	-66.859		-93.9061	-290.01	-181.861
	-530.511	-313.475	-256.572		-20.4603	-57.9736	-64.307		-94.7568	-284.483	-178.459
	-526.262	-310.074	-255.296		-20.4603	-61.8017	-63.8816		-96.458	-289.584	-178.034
	-530.086	-312.625	-256.572		-17.4826	-59.675	-66.4337		-92.2049	-287.459	-181.011
	-528.812	-310.925	-259.973		-20.0349	-60.5257	-63.8816		-93.0555	-287.884	-183.137
	-530.511	-311.35	-258.273		-19.6095	-62.2271	-60.9042		-93.9061	-286.608	-179.735
	-531.361	-310.925	-258.273		-21.7364	-58.3989	-66.0083		-94.3315	-287.034	-181.011
	-531.361	-313.05	-258.273		-21.7364	-63.0778	-64.307		-98.5846	-287.884	-182.286
	-532.636	-313.05	-257.848		-23.8633	-60.5257	-63.4563		-98.5846	-290.86	-182.286
	-533.061	-313.901	-256.147		-22.1618	-59.2496	-63.4563		-96.0327	-290.01	-181.861
	-531.786	-312.2	-259.973		-23.8633	-58.8243	-64.7323		-96.8833	-288.734	-181.861
	-534.336	-311.35	-257.848		-21.7364	-57.5482	-64.307		-96.458	-289.159	-183.562
	-538.16	-310.074	-259.548		-18.7588	-54.9961	-64.7323		-95.1821	-293.836	-181.861
	-533.061	-315.176	-259.973		-23.0125	-57.5482	-60.0535		-94.7568	-285.758	-186.113
	-533.911	-311.35	-261.249		-21.311	-59.2496	-63.4563		-95.1821	-293.411	-183.987
	-536.886	-311.35	-263.8		-20.0349	-59.2496	-63.4563		-92.6302	-292.986	-183.137
	-537.736	-310.925	-259.548		-23.8633	-60.5257	-64.307		-99.0099	-290.435	-183.137
	-534.336	-314.326	-258.698		-27.2662	-59.2496	-60.9042		-94.3315	-292.986	-185.688
	-539.435	-314.326	-259.548		-21.7364	-59.2496	-62.1802		-94.7568	-295.536	-187.389
	-534.336	-315.601	-263.375		-25.9901	-57.5482	-61.7549		-98.1593	-292.135	-184.838
	-539.01	-314.326	-264.225		-25.5647	-59.2496	-62.6056		-96.0327	-295.962	-188.665
	-535.611	-313.05	-265.076		-22.5871	-60.951	-60.9042		-92.2049	-294.686	-186.113
	-538.585	-315.176	-261.674		-22.5871	-57.9736	-62.1802		-96.458	-293.836	-187.814
	-538.585	-313.05	-263.375		-20.4603	-60.1003	-61.7549		-95.6074	-295.962	-186.964
	-540.285	-315.176	-263.375		-18.7588	-60.1003	-65.583		-94.3315	-297.662	-188.24
	-537.311	-313.475	-268.902		-23.8633	-57.9736	-64.7323		-96.8833	-295.962	-188.24
	-539.01	-316.026	-264.65		-23.0125	-57.9736	-62.6056		-96.458	-297.662	-190.791
	-538.16	-315.601	-267.627		-24.714	-59.2496	-64.7323		-97.3086	-295.536	-192.917
	-538.16	-317.727	-262.95		-25.5647	-58.3989	-65.583		-99.0099	-296.387	-189.515
	-537.736	-318.152	-266.776		-20.8856	-58.3989	-64.7323		-95.1821	-298.938	-188.24
	-543.685	-317.302	-265.501		-23.4379	-60.5257	-60.9042		-94.7568	-300.213	-189.09
	-539.86	-317.727	-263.8		-23.0125	-60.951	-61.3295		-97.3086	-299.363	-189.941
	-540.285	-319.852	-267.201		-23.0125	-63.5031	-63.4563		-96.458	-297.237	-191.642
	-540.71	-319.427	-266.351		-25.1394	-63.9285	-61.7549		-100.286	-298.512	-190.366
	-542.835	-321.978	-266.776		-22.1618	-60.1003	-60.9042		-97.7339	-299.363	-185.688
	-541.56	-320.278	-271.878		-21.311	-67.3312	-62.6056		-95.1821	-297.662	-189.515
	-543.26	-321.978	-267.627		-20.4603	-63.0778	-63.0309		-98.5846	-298.938	-191.216
	-540.71	-319.002	-270.603		-19.6095	-63.9285	-63.4563		-99.0099	-301.488	-193.768
	-544.11	-322.828	-267.627		-24.2886	-60.1003	-61.3295		-101.562	-299.788	-188.665
	-539.86	-324.529	-270.603		-23.8633	-62.6524	-62.1802		-101.136	-298.938	-191.216
	-542.41	-321.553	-268.477		-23.4379	-64.3538	-60.0535		-99.4352	-299.788	-193.768
	-542.41	-327.505	-270.603		-23.4379	-60.951	-65.1577		-101.987	-299.363	-193.768
	-545.385	-325.379	-270.178		-23.0125	-60.951	-60.9042		-101.136	-301.063	-193.342
	-545.809	-326.229	-267.201		-20.8856	-59.675	-62.1802		-101.562	-302.764	-196.319
	-544.11	-324.529	-267.201		-20.8856	-63.0778	-64.307		-99.4352	-302.339	-197.595
	-544.96	-328.78	-269.752		-20.4603	-60.951	-59.2028		-99.8605	-303.614	-195.043
	-546.234	-328.78	-269.752		-23.8633	-61.8017	-60.4788		-103.688	-304.464	-195.043
	-546.234	-330.906	-271.028		-21.311	-61.3764	-58.3521		-102.412	-302.764	-197.17
	-547.084	-328.78	-271.453		-22.1618	-60.951	-60.4788		-103.263	-306.165	-195.043
	-542.835	-327.93	-270.603		-20.4603	-60.5257	-61.7549		-102.838	-301.913	-198.445
	-546.659	-329.63	-273.154		-23.4379	-65.2045	-62.6056		-100.711	-306.59	-197.17
	-544.535	-329.205	-271.453		-25.5647	-63.5031	-61.7549		-101.562	-305.74	-195.469
	-546.234	-331.331	-270.603		-22.5871	-61.8017	-57.5014		-100.286	-305.74	-198.02
	-549.634	-329.205	-271.453		-21.7364	-62.6524	-60.0535		-102.412	-308.716	-195.469
	-549.209	-327.079	-275.705		-25.9901	-60.5257	-59.6281		-98.5846	-308.29	-195.894
	-547.934	-329.63	-272.729		-24.714	-62.6524	-61.3295		-100.711	-310.841	-199.296
	-550.484	-333.881	-271.878		-23.8633	-62.6524	-62.1802		-102.838	-312.967	-198.02
	-547.084	-330.055	-275.28		-22.5871	-62.6524	-62.6056		-100.711	-312.542	-200.997
	-549.209	-331.331	-274.854		-23.8633	-60.5257	-60.9042		-99.4352	-309.991	-195.469
	-547.934	-330.055	-272.303		-21.7364	-60.5257	-60.0535		-101.987	-312.967	-198.871
	-550.059	-330.906	-272.303		-25.5647	-63.5031	-58.7774		-101.987	-311.266	-198.445
	-549.634	-332.606	-275.28		-23.0125	-60.5257	-60.0535		-100.711	-312.542	-197.17
	-551.334	-332.181	-273.154		-22.5871	-59.2496	-62.6056		-99.8605	-313.817	-203.548
	-551.334	-329.63	-272.303		-28.1169	-59.675	-59.2028		-99.4352	-313.392	-203.548
	-548.784	-330.906	-275.28		-23.4379	-63.0778	-60.0535		-103.263	-315.092	-203.973
	-550.059	-331.331	-274.854		-23.0125	-63.0778	-62.1802		-101.136	-315.092	-202.698
	-550.059	-331.331	-274.854		-25.1394	-61.8017	-58.7774		-102.412	-317.643	-201.422
	-551.334	-330.055	-273.579		-23.0125	-60.1003	-58.7774		-102.412	-319.344	-203.548
	-551.334	-330.906	-275.705		-22.5871	-60.1003	-65.1577		-102.412	-320.194	-202.698
	-546.659	-330.906	-274.429		-23.4379	-60.951	-62.6056		-107.091	-319.769	-200.146
	-552.183	-334.732	-275.705		-20.8856	-59.2496	-62.6056		-102.838	-318.918	-201.422
	-552.183	-329.63	-277.831		-22.5871	-58.8243	-61.7549		-105.389	-317.218	-203.123
	-553.883	-333.031	-274.004		-23.8633	-57.9736	-57.5014		-103.263	-321.469	-203.548
	-551.334	-331.331	-274.429		-20.8856	-61.3764	-61.3295		-104.114	-324.02	-205.674
	-552.608	-334.307	-277.405		-25.5647	-60.5257	-62.6056		-105.815	-322.319	-205.674
	-553.458	-334.307	-275.705		-22.5871	-58.8243	-62.6056		-104.964	-324.87	-202.272
	-553.033	-334.732	-274.004		-23.4379	-59.2496	-60.0535		-106.665	-320.619	-205.674
	-553.883	-331.756	-277.405		-25.5647	-62.2271	-60.9042		-108.367	-320.194	-205.674
	-552.608	-336.007	-277.831		-21.311	-60.1003	-58.7774		-105.389	-319.769	-205.674
	-556.433	-335.157	-278.681		-22.5871	-58.3989	-63.4563		-108.792	-319.769	-209.926
	-556.858	-334.307	-275.705		-23.0125	-60.5257	-61.7549		-109.217	-322.319	-210.777
	-556.858	-340.258	-279.531		-20.8856	-58.3989	-61.3295		-108.792	-324.87	-206.95
	-553.883	-336.007	-274.854		-22.5871	-58.3989	-60.0535		-104.539	-324.445	-210.352
	-558.133	-338.983	-280.382		-22.5871	-57.9736	-58.7774		-106.24	-322.319	-208.225
	-558.133	-333.881	-281.232		-23.4379	-58.3989	-62.6056		-105.815	-324.87	-211.627
	-556.433	-340.683	-279.531		-22.1618	-58.8243	-60.4788		-107.941	-325.72	-209.926
	-556.008	-338.558	-280.382		-21.7364	-59.2496	-65.1577		-108.367	-326.996	-210.777
	-558.982	-336.007	-281.232		-23.0125	-58.8243	-62.1802		-110.493	-325.72	-208.225
	-558.558	-337.707	-276.98		-22.1618	-58.8243	-64.307		-107.516	-328.696	-212.478
	-558.133	-338.558	-281.232		-24.714	-58.3989	-59.6281		-107.516	-326.996	-213.328
	-558.982	-338.983	-283.783		-22.5871	-57.9736	-60.9042		-106.24	-329.546	-211.202
	-558.982	-338.983	-281.657		-20.8856	-57.5482	-57.076		-107.941	-330.822	-211.202
	-561.107	-340.258	-285.058		-23.0125	-60.1003	-58.7774		-107.516	-334.648	-214.179
	-561.532	-338.983	-282.507		-23.8633	-55.8468	-60.9042		-107.091	-330.396	-213.328
	-561.957	-338.133	-283.358		-23.0125	-57.9736	-62.6056		-108.792	-332.522	-215.029
	-561.107	-339.833	-283.358		-20.8856	-57.9736	-61.3295		-108.792	-333.797	-213.753
	-564.082	-338.133	-281.232		-21.7364	-59.2496	-61.7549		-105.815	-332.522	-215.879
	-566.631	-337.282	-283.358		-21.311	-58.8243	-60.9042		-110.918	-333.797	-215.029
	-561.957	-336.857	-281.232		-21.7364	-56.2722	-60.0535		-107.516	-331.247	-215.454
	-562.382	-339.408	-283.358		-19.1842	-59.2496	-60.4788		-110.068	-333.797	-214.604
	-564.931	-340.683	-285.909		-22.1618	-60.1003	-64.7323		-109.642	-331.247	-212.903
	-562.807	-338.133	-285.058		-21.7364	-60.5257	-61.3295		-112.194	-333.372	-216.305
	-566.631	-342.809	-285.909		-20.4603	-57.9736	-63.8816		-111.344	-335.073	-218.006
	-564.082	-339.408	-286.334		-21.7364	-58.8243	-62.1802		-111.769	-333.372	-217.155
	-561.957	-338.558	-286.334		-23.0125	-58.3989	-64.307		-111.769	-334.648	-218.431
	-564.506	-342.809	-287.184		-19.6095	-60.5257	-60.4788		-107.091	-334.648	-221.407
	-563.232	-341.959	-288.46		-24.714	-60.951	-66.4337		-110.918	-333.372	-219.281
	-565.781	-344.934	-288.035		-20.4603	-63.9285	-63.8816		-112.194	-337.623	-222.258
	-566.206	-347.06	-293.136		-22.1618	-62.6524	-69.4111		-110.068	-335.073	-221.832
	-564.931	-342.384	-290.16		-18.3334	-62.6524	-62.1802		-111.769	-336.773	-219.281
	-568.331	-344.509	-291.436		-21.311	-63.5031	-66.4337		-113.47	-338.048	-224.384
	-568.331	-344.084	-291.436		-23.4379	-64.7791	-67.2844		-108.792	-339.324	-222.683
	-569.181	-346.21	-291.861		-23.0125	-61.3764	-63.8816		-112.194	-337.623	-224.809
	-566.631	-346.21	-293.136		-20.4603	-64.3538	-65.1577		-111.344	-335.073	-224.809
	-566.206	-345.359	-290.16		-18.7588	-56.6975	-66.4337		-111.344	-337.623	-222.258
	-567.056	-345.785	-295.687		-21.7364	-64.3538	-65.1577		-110.493	-339.324	-226.084
	-568.756	-344.509	-293.987		-19.6095	-63.5031	-65.1577		-111.769	-342.299	-224.809
	-568.331	-343.659	-292.711		-21.7364	-66.4805	-68.1351		-111.344	-339.324	-226.084
	-568.331	-346.21	-292.711		-21.311	-61.3764	-66.0083		-112.194	-339.749	-225.234
	-568.756	-343.234	-292.711		-23.8633	-65.2045	-63.8816		-108.792	-338.473	-226.084
	-568.331	-347.06	-293.987		-20.8856	-66.0552	-65.1577		-113.895	-339.324	-225.234
	-570.455	-346.635	-292.711		-23.0125	-69.8833	-66.0083		-107.941	-338.048	-224.384
	-571.73	-346.635	-296.538		-20.8856	-69.0326	-65.1577		-110.493	-338.048	-225.659
	-568.331	-347.91	-299.088		-21.311	-65.6298	-63.0309		-110.918	-341.024	-226.51
	-569.606	-350.036	-297.813		-24.714	-69.8833	-65.1577		-111.769	-337.623	-227.785
	-574.28	-349.185	-298.238		-23.8633	-67.7566	-63.8816		-110.493	-341.874	-224.809
	-567.056	-350.886	-296.963		-24.2886	-67.7566	-64.7323		-115.171	-341.874	-226.935
	-572.155	-351.311	-300.789		-24.714	-67.7566	-65.583		-111.769	-344.85	-227.785
	-572.155	-347.06	-299.514		-21.311	-67.3312	-64.307		-110.918	-345.275	-228.211
	-570.455	-350.036	-300.789		-23.4379	-70.7339	-64.307		-112.62	-344	-226.51
	-570.455	-350.886	-299.088		-22.1618	-69.0326	-65.583		-112.62	-341.874	-229.911
	-571.305	-350.886	-301.639		-26.8408	-73.7113	-63.4563		-113.47	-344	-228.211
	-570.03	-351.311	-301.639		-21.311	-68.6072	-63.8816		-112.194	-346.125	-227.785
	-569.181	-349.61	-304.615		-22.5871	-69.4579	-66.0083		-113.895	-343.575	-229.911
	-570.455	-353.436	-300.789		-25.1394	-69.0326	-67.7097		-118.148	-348.251	-229.486
	-571.305	-351.311	-302.064		-23.8633	-70.3086	-67.2844		-113.47	-344.425	-230.337
	-572.58	-353.011	-304.615		-23.0125	-69.8833	-62.6056		-114.321	-346.975	-232.888
	-570.88	-351.311	-304.19		-21.7364	-71.5846	-64.7323		-117.723	-347.826	-234.163
	-571.73	-349.61	-302.915		-23.4379	-74.1367	-67.2844		-116.873	-345.275	-231.612
	-572.155	-355.137	-303.765		-23.4379	-73.286	-67.7097		-118.574	-348.676	-231.612
	-570.03	-354.287	-303.765		-21.7364	-72.8606	-66.859		-117.723	-347.826	-233.313
	-572.58	-353.011	-300.364		-21.7364	-69.8833	-66.4337		-119.424	-347.826	-232.888
	-575.13	-353.861	-307.591		-23.0125	-73.286	-66.4337		-117.723	-349.526	-234.163
	-571.73	-355.987	-305.04		-21.7364	-71.1593	-68.9858		-118.148	-348.251	-234.589
	-573.855	-356.412	-305.04		-20.4603	-72.4353	-68.9858		-119.85	-349.526	-235.014
	-573.855	-358.538	-307.591		-22.1618	-72.4353	-67.2844		-119.424	-348.676	-230.337
	-574.705	-359.813	-307.591		-22.5871	-74.562	-68.5604		-121.551	-351.226	-235.439
	-574.28	-356.412	-306.316		-22.1618	-73.286	-68.9858		-116.873	-353.352	-237.99
	-576.829	-356.837	-310.567		-23.4379	-72.4353	-64.7323		-119.424	-352.927	-236.289
	-575.13	-360.238	-308.867		-19.6095	-73.286	-67.2844		-121.125	-352.502	-237.14
	-575.554	-359.388	-307.591		-22.1618	-74.1367	-65.1577		-118.574	-351.226	-238.841
	-576.404	-361.938	-308.867		-17.908	-74.1367	-68.5604		-118.574	-353.777	-236.715
	-571.73	-355.562	-309.717		-21.7364	-74.562	-67.2844		-118.148	-354.627	-235.439
	-576.829	-362.363	-310.142		-23.8633	-73.286	-66.4337		-122.827	-355.902	-237.99
	-578.529	-362.363	-312.693		-23.0125	-73.7113	-68.1351		-117.723	-358.028	-240.541
	-578.954	-364.064	-313.118		-22.5871	-76.2633	-66.4337		-123.252	-354.627	-240.967
	-578.104	-364.489	-312.693		-20.0349	-73.7113	-64.307		-121.551	-355.477	-240.541
	-576.404	-367.464	-312.268		-25.5647	-76.2633	-67.2844		-119.424	-354.627	-240.967
	-577.254	-362.363	-314.393		-22.5871	-76.2633	-68.5604		-122.827	-358.878	-239.266
	-578.954	-364.064	-312.693		-22.1618	-74.9873	-65.583		-119.85	-354.202	-239.266
	-579.803	-363.214	-311.843		-23.8633	-75.4127	-65.583		-119.85	-359.303	-241.392
	-575.979	-362.363	-312.268		-22.1618	-80.0913	-67.2844		-121.125	-358.453	-241.392
	-577.679	-364.489	-311.843		-22.5871	-74.9873	-66.4337		-121.125	-359.728	-237.99
	-581.503	-366.189	-312.693		-22.1618	-76.6887	-65.583		-120.7	-356.752	-241.392
	-580.653	-362.788	-313.118		-25.9901	-82.218	-68.9858		-118.574	-357.178	-239.691
	-579.803	-364.064	-310.142		-25.1394	-76.6887	-68.1351		-118.148	-357.603	-241.392
	-581.078	-363.639	-313.968		-24.2886	-74.562	-67.2844		-122.401	-361.003	-242.667
	-582.353	-363.639	-315.244		-26.4155	-77.9647	-68.1351		-118.574	-361.428	-240.116
	-578.529	-364.914	-314.393		-23.4379	-80.942	-68.9858		-122.827	-363.979	-244.793
	-582.353	-366.614	-313.543		-24.2886	-74.9873	-68.9858		-120.275	-358.453	-244.793
	-581.078	-367.89	-313.968		-23.0125	-78.39	-63.4563		-120.7	-361.428	-245.218
	-583.628	-370.44	-317.795		-25.5647	-78.39	-67.2844		-121.976	-363.554	-244.368
	-583.628	-365.339	-314.819		-20.0349	-79.666	-66.4337		-120.275	-360.153	-242.667
	-584.477	-366.189	-316.519		-23.4379	-74.9873	-66.859		-120.275	-361.003	-244.368
	-584.477	-369.59	-316.094		-27.6916	-80.0913	-68.1351		-117.723	-362.704	-242.667
	-581.928	-369.59	-316.519		-25.9901	-79.2407	-67.7097		-122.401	-361.428	-246.919
	-584.053	-370.015	-318.645		-21.311	-77.5393	-68.5604		-123.677	-362.704	-244.368
	-587.877	-369.165	-319.92		-23.4379	-78.8153	-67.2844		-123.677	-366.529	-246.494
	-586.177	-373.416	-316.519		-20.8856	-78.8153	-66.4337		-123.252	-365.254	-245.218
	-584.902	-372.14	-319.495		-27.2662	-76.6887	-67.2844		-121.551	-364.404	-245.644
	-587.877	-373.841	-320.345		-22.5871	-75.838	-69.8364		-125.378	-363.979	-244.368
	-588.302	-373.416	-321.196		-25.5647	-75.4127	-68.1351		-121.551	-366.104	-245.644
	-587.877	-373.416	-319.495		-22.5871	-79.666	-68.5604		-122.827	-367.38	-249.045
	-588.727	-375.116	-319.92		-23.4379	-77.9647	-71.9631		-122.401	-366.529	-249.045
	-588.727	-374.691	-317.369		-26.4155	-80.942	-71.1125		-119.85	-366.529	-250.321
	-588.302	-374.266	-322.046		-25.1394	-78.39	-68.9858		-124.953	-366.529	-247.77
	-590.001	-375.116	-320.345		-25.5647	-78.8153	-66.4337		-120.275	-366.529	-249.896
	-592.551	-375.116	-321.196		-28.9677	-78.39	-67.7097		-121.125	-370.78	-249.47
	-587.877	-374.691	-319.495		-25.5647	-76.6887	-68.9858		-124.102	-370.355	-249.896
	-592.551	-374.266	-322.471		-26.8408	-79.666	-68.1351		-121.976	-370.355	-253.297
	-589.152	-377.666	-325.447		-26.4155	-77.9647	-67.2844		-122.827	-371.63	-257.974
	-592.976	-376.816	-322.896		-27.6916	-79.2407	-71.1125		-124.102	-369.93	-253.722
	-594.25	-374.691	-322.471		-27.2662	-80.942	-66.859		-123.677	-369.08	-250.321
	-593.825	-378.517	-323.746		-26.4155	-77.5393	-70.2618		-124.102	-369.505	-254.998
	-593.4	-374.266	-320.77		-30.2438	-80.0913	-68.5604		-124.953	-371.205	-252.872
	-591.276	-374.266	-319.92		-26.4155	-77.114	-67.7097		-125.378	-369.93	-255.423
	-593.4	-375.541	-322.896		-27.2662	-77.9647	-67.2844		-126.654	-370.78	-251.171
	-593.4	-378.092	-323.321		-26.8408	-77.9647	-69.8364		-125.378	-369.93	-257.549
	-594.675	-374.266	-321.621		-27.6916	-78.8153	-67.7097		-126.229	-369.08	-259.25
	-596.8	-378.942	-326.297		-26.8408	-75.838	-73.2392		-125.378	-371.205	-256.273
	-597.225	-381.067	-322.471		-26.4155	-74.9873	-71.9631		-127.505	-373.756	-257.974
	-594.25	-378.092	-324.597		-26.8408	-75.4127	-73.2392		-127.505	-373.756	-256.698
	-597.225	-380.217	-326.297		-29.8184	-75.838	-72.8138		-127.079	-374.606	-259.25
	-595.1	-379.792	-321.621		-28.9677	-74.9873	-71.9631		-128.355	-374.181	-261.375
	-595.95	-378.517	-321.621		-26.8408	-76.6887	-74.0898		-127.079	-375.456	-260.1
	-596.375	-378.942	-327.147		-28.1169	-75.4127	-73.6645		-129.631	-374.181	-255.423
	-595.95	-382.767	-324.597		-26.8408	-75.838	-74.5152		-130.056	-374.181	-260.1
	-595.525	-380.217	-323.746		-27.6916	-73.7113	-74.9405		-128.355	-374.181	-260.95
	-596.8	-381.492	-325.022		-28.1169	-75.4127	-76.2165		-130.056	-376.731	-260.95
	-599.774	-381.492	-325.447		-25.1394	-74.562	-74.0898		-129.631	-377.581	-264.352
	-599.774	-379.367	-325.022		-28.1169	-73.7113	-78.3432		-130.907	-375.456	-261.375
	-601.898	-381.917	-327.147		-28.5423	-73.7113	-74.9405		-130.482	-379.282	-264.352
	-601.049	-380.217	-328.423		-25.9901	-74.1367	-77.4925		-130.056	-375.881	-265.202
	-601.898	-381.067	-329.698		-26.4155	-74.562	-77.0672		-134.309	-378.856	-266.478
	-598.074	-386.593	-327.998		-26.4155	-74.9873	-80.4699		-131.332	-382.257	-265.202
	-601.049	-381.917	-325.872		-26.8408	-72.01	-77.0672		-131.758	-375.881	-266.903
	-601.473	-381.492	-327.572		-27.2662	-73.286	-77.4925		-130.482	-378.006	-265.202
	-601.049	-382.342	-327.572		-27.2662	-72.01	-77.0672		-132.608	-380.132	-263.927
	-599.349	-384.043	-329.698		-27.2662	-70.7339	-78.3432		-132.183	-379.707	-269.454
	-598.499	-383.618	-328.848		-28.5423	-75.838	-78.3432		-132.608	-379.282	-265.627
	-598.924	-387.868	-331.399		-28.5423	-72.8606	-77.4925		-132.608	-382.682	-264.777
	-601.049	-384.043	-331.824		-29.8184	-75.4127	-82.1712		-134.734	-378.431	-269.454
	-599.349	-383.192	-327.147		-28.1169	-69.4579	-82.1712		-135.16	-383.957	-267.753
	-601.049	-384.893	-330.973		-28.5423	-72.01	-81.7459		-134.734	-383.532	-265.627
	-604.023	-386.593	-327.998		-29.393	-72.8606	-79.1939		-136.01	-382.257	-269.029
	-602.748	-384.893	-330.123		-28.1169	-71.5846	-80.8952		-135.16	-383.957	-269.029
	-605.298	-383.618	-331.824		-28.1169	-74.9873	-82.1712		-136.436	-381.832	-270.729
	-605.722	-388.718	-330.123		-25.1394	-74.1367	-81.7459		-136.436	-383.957	-272.855
	-604.873	-388.293	-328.848		-27.6916	-72.01	-83.8725		-136.436	-385.232	-271.154
	-604.448	-387.443	-331.824		-28.5423	-74.1367	-84.7232		-136.861	-384.807	-269.879
	-606.997	-392.544	-335.225		-31.0945	-73.286	-83.0218		-134.734	-387.783	-268.603
	-604.023	-389.143	-332.249		-26.8408	-70.7339	-85.9992		-135.16	-383.957	-272.43
	-604.873	-390.419	-336.075		-29.8184	-75.4127	-83.4472		-137.286	-386.508	-273.28
	-605.722	-388.293	-330.123		-26.8408	-74.9873	-83.8725		-138.562	-388.208	-272.855
	-605.722	-392.119	-329.698		-25.1394	-76.6887	-84.7232		-138.137	-385.658	-276.682
	-607.847	-393.394	-331.399		-25.9901	-74.562	-83.0218		-138.137	-389.483	-274.556
	-604.873	-392.544	-339.476		-25.5647	-71.5846	-85.1485		-136.861	-386.508	-278.807
	-606.572	-395.094	-333.524		-25.9901	-71.5846	-84.2978		-139.838	-387.358	-276.682
	-607.847	-394.244	-334.374		-24.714	-73.7113	-88.1258		-140.263	-389.908	-277.957
	-606.997	-393.819	-335.225		-28.1169	-73.286	-85.9992		-140.263	-389.483	-277.107
	-607.847	-394.244	-336.075		-25.5647	-72.4353	-84.2978		-138.987	-394.159	-277.957
	-609.122	-393.394	-336.925		-26.4155	-71.1593	-83.8725		-142.389	-392.458	-278.807
	-609.122	-393.394	-337.775		-27.2662	-72.01	-87.2751		-143.24	-386.933	-280.508
	-607.847	-396.795	-339.901		-26.8408	-71.1593	-89.4018		-141.539	-391.608	-279.233
	-606.997	-393.394	-336.5		-25.1394	-73.286	-85.9992		-143.24	-392.458	-279.658
	-606.147	-398.495	-337.775		-25.9901	-74.9873	-83.4472		-144.09	-394.159	-278.807
	-606.997	-398.07	-337.35		-26.4155	-69.8833	-84.7232		-143.24	-394.584	-284.76
	-608.697	-400.195	-334.799		-24.714	-72.8606	-84.7232		-141.964	-392.884	-282.634
	-610.396	-401.47	-336.5		-26.8408	-71.5846	-86.4245		-144.516	-393.734	-285.61
	-607.847	-398.07	-334.799		-26.8408	-74.1367	-87.7005		-144.941	-392.033	-282.634
	-609.546	-395.519	-335.65		-25.5647	-74.562	-89.4018		-141.964	-395.434	-282.209
	-609.971	-399.345	-336.075		-28.5423	-75.4127	-85.1485		-144.09	-396.709	-283.909
	-611.671	-400.62	-337.775		-23.0125	-72.4353	-82.1712		-143.24	-395.859	-283.909
	-610.821	-401.895	-338.626		-25.1394	-77.114	-89.4018		-141.539	-396.709	-284.76
	-606.147	-398.92	-339.051		-25.9901	-81.3673	-86.8498		-143.24	-396.709	-286.035
	-611.246	-402.746	-338.2		-29.393	-76.6887	-85.9992		-142.389	-395.009	-288.586
	-609.971	-401.47	-340.751		-25.1394	-77.5393	-84.2978		-143.24	-400.109	-288.161
	-609.122	-404.021	-342.452		-28.9677	-75.838	-88.1258		-144.516	-400.959	-287.311
	-611.246	-404.871	-340.326		-28.5423	-74.9873	-86.8498		-144.516	-398.409	-291.562
	-612.946	-406.571	-341.176		-25.1394	-77.5393	-89.4018		-143.665	-399.684	-291.562
	-614.22	-404.871	-342.026		-29.393	-76.6887	-87.7005		-145.366	-399.259	-291.562
	-611.246	-401.895	-340.326		-26.8408	-73.7113	-88.5511		-144.09	-400.959	-290.287
	-610.821	-404.871	-341.176		-25.9901	-75.838	-87.7005		-146.217	-401.385	-292.838
	-612.946	-403.171	-343.302		-25.1394	-75.838	-89.8271		-148.768	-404.785	-291.987
	-613.795	-402.746	-345.427		-25.1394	-77.114	-88.1258		-146.642	-400.109	-292.838
	-612.096	-403.171	-346.277		-26.4155	-73.7113	-92.379		-146.642	-403.51	-294.538
	-615.07	-401.895	-346.277		-26.4155	-75.4127	-91.5284		-145.792	-404.36	-294.538
	-615.07	-402.746	-343.727		-27.6916	-74.562	-91.9537		-144.09	-406.91	-294.113
	-615.07	-405.721	-347.978		-24.714	-77.114	-91.5284		-147.493	-405.635	-295.814
	-611.671	-406.146	-347.128		-23.8633	-75.4127	-90.2524		-144.941	-405.635	-293.688
	-616.769	-404.446	-344.577		-24.714	-73.7113	-87.7005		-147.493	-407.335	-292.838
	-614.645	-401.895	-345.852		-23.8633	-74.562	-94.5056		-147.493	-407.76	-293.263
	-614.645	-402.32	-348.828		-23.0125	-72.8606	-91.5284		-146.217	-409.035	-295.814
	-615.495	-407.846	-346.703		-24.2886	-74.1367	-95.7816		-147.493	-407.76	-295.388
	-616.345	-405.721	-346.277		-25.9901	-73.286	-94.0803		-144.941	-408.185	-296.239
	-620.593	-403.596	-350.103		-23.0125	-71.5846	-91.9537		-145.366	-409.035	-292.412
	-622.293	-406.571	-350.529		-25.5647	-73.7113	-91.9537		-149.619	-406.485	-295.388
	-619.319	-402.746	-350.103		-23.0125	-76.2633	-90.2524		-150.044	-411.586	-298.79
	-622.293	-406.571	-352.654		-26.8408	-74.9873	-89.8271		-147.493	-407.76	-298.364
	-614.645	-405.296	-349.253		-24.2886	-75.838	-89.8271		-144.516	-409.46	-297.939
	-619.319	-405.296	-350.954		-26.8408	-74.562	-89.8271		-146.217	-412.436	-301.34
	-620.168	-403.596	-352.654		-23.4379	-74.1367	-92.379		-147.493	-409.885	-297.939
	-622.718	-405.296	-351.804		-24.714	-73.286	-91.9537		-147.493	-411.586	-300.915
	-620.168	-404.446	-354.78		-23.8633	-73.7113	-91.9537		-143.665	-410.31	-300.915
	-621.018	-406.571	-356.905		-25.1394	-72.8606	-91.9537		-147.067	-412.011	-300.915
	-620.593	-406.996	-358.18		-22.1618	-74.562	-93.2297		-148.768	-412.861	-299.215
	-621.018	-407.846	-356.48		-29.8184	-72.01	-92.379		-150.044	-411.161	-301.766
	-623.992	-408.271	-355.63		-24.714	-71.5846	-89.4018		-147.067	-411.586	-301.34
	-618.894	-408.696	-356.905		-24.714	-75.4127	-91.103		-149.619	-413.286	-301.34
	-625.692	-409.971	-357.33		-27.2662	-76.2633	-91.5284		-147.067	-412.011	-303.891
	-622.718	-407.421	-359.031		-26.4155	-72.8606	-87.7005		-149.194	-413.286	-303.466
	-623.567	-406.996	-356.905		-25.5647	-72.4353	-89.8271		-149.194	-410.736	-300.49
	-621.868	-406.571	-360.306		-28.5423	-73.7113	-88.1258		-149.194	-416.686	-302.616
	-621.443	-409.546	-359.456		-25.9901	-73.286	-89.8271		-149.194	-415.411	-306.867
	-626.117	-412.097	-358.18		-27.6916	-73.7113	-91.9537		-150.47	-415.836	-306.867
	-624.417	-409.971	-359.456		-25.5647	-75.838	-89.8271		-151.745	-413.711	-306.017
	-623.143	-405.721	-359.031		-24.2886	-73.7113	-88.1258		-150.47	-411.586	-305.167
	-623.992	-409.546	-359.456		-25.5647	-73.286	-89.4018		-148.343	-416.261	-304.742
	-622.718	-412.947	-360.306		-24.2886	-72.8606	-91.103		-150.044	-418.811	-306.017
	-628.666	-412.097	-357.33		-29.393	-74.562	-91.103		-152.171	-418.811	-310.694
	-627.816	-412.522	-359.031		-24.714	-74.562	-94.0803		-149.619	-414.986	-307.718
	-626.542	-413.797	-359.881		-28.9677	-74.562	-91.5284		-151.745	-421.361	-307.718
	-627.816	-412.522	-359.031		-30.2438	-77.114	-91.9537		-150.895	-414.986	-308.993
	-629.091	-416.772	-361.581		-25.1394	-78.39	-91.5284		-151.32	-414.986	-308.993
	-631.215	-417.622	-362.431		-26.8408	-74.1367	-93.2297		-151.745	-420.086	-307.292
	-627.391	-418.047	-362.431		-26.4155	-80.0913	-91.5284		-152.171	-422.211	-307.292
	-627.391	-415.497	-361.581		-26.4155	-78.39	-92.379		-154.722	-417.536	-311.969
	-630.79	-417.197	-359.881		-28.9677	-77.5393	-92.8043		-152.171	-417.111	-309.843
	-626.542	-417.197	-364.982		-25.9901	-74.1367	-98.3335		-149.194	-418.811	-313.244
	-628.666	-417.197	-362.431		-25.9901	-80.942	-94.5056		-154.297	-417.961	-311.969
	-629.941	-418.047	-364.132		-24.714	-77.9647	-98.3335		-154.722	-420.086	-310.694
	-630.365	-416.772	-364.557		-27.6916	-80.5167	-94.0803		-152.171	-423.487	-312.819
	-631.215	-418.897	-362.006		-26.8408	-77.114	-95.7816		-157.699	-423.061	-313.244
	-631.215	-417.622	-364.557		-26.4155	-78.39	-96.2069		-150.895	-421.361	-311.119
	-630.79	-417.622	-362.431		-28.9677	-80.942	-94.5056		-152.596	-424.762	-317.496
	-627.391	-417.622	-362.006		-25.9901	-79.666	-95.3563		-153.021	-422.211	-315.37
	-632.915	-416.772	-363.707		-29.393	-80.5167	-92.8043		-149.619	-422.211	-314.095
	-633.34	-418.897	-362.006		-25.9901	-76.2633	-94.9309		-151.745	-426.037	-314.095
	-630.79	-418.047	-363.281		-28.5423	-79.2407	-95.3563		-153.446	-427.737	-313.669
	-635.889	-419.748	-362.856		-28.9677	-76.6887	-96.6322		-153.446	-423.487	-315.795
	-630.79	-421.023	-361.581		-28.5423	-76.6887	-95.3563		-152.171	-424.762	-318.771
	-632.915	-421.873	-363.281		-28.5423	-77.9647	-98.7588		-153.446	-426.037	-318.346
	-629.941	-420.598	-364.982		-29.8184	-79.666	-98.3335		-149.194	-424.337	-319.196
	-634.614	-417.622	-362.856		-27.2662	-77.9647	-97.0575		-152.596	-426.887	-317.921
	-633.34	-419.748	-367.107		-28.1169	-78.8153	-94.0803		-154.297	-429.012	-320.472
	-633.764	-417.622	-362.856		-28.1169	-78.8153	-95.7816		-154.722	-430.287	-318.771
	-633.34	-421.873	-365.407		-25.9901	-78.39	-94.9309		-154.722	-431.137	-319.621
	-637.163	-419.322	-364.982		-27.2662	-79.2407	-94.9309		-155.998	-430.287	-322.172
	-635.464	-423.998	-365.832		-31.0945	-78.8153	-94.0803		-152.596	-428.162	-322.597
	-638.013	-421.448	-367.532		-28.1169	-76.2633	-94.5056		-155.998	-431.562	-319.196
	-635.889	-418.897	-367.532		-26.8408	-78.39	-94.9309		-155.998	-429.437	-323.022
	-634.614	-420.598	-368.383		-28.9677	-77.5393	-93.655		-155.147	-434.537	-322.172
	-641.412	-421.873	-367.107		-25.9901	-81.3673	-97.0575		-152.596	-429.012	-325.998
	-637.163	-418.897	-366.682		-30.6691	-76.2633	-94.9309		-155.573	-431.562	-325.998
	-637.163	-422.298	-370.083		-25.9901	-80.5167	-91.5284		-156.848	-429.437	-326.848
	-639.288	-421.448	-367.107		-30.2438	-79.666	-97.4829		-157.699	-434.962	-324.723
	-641.837	-418.897	-368.383		-31.0945	-77.5393	-94.0803		-155.573	-436.237	-327.274
	-637.588	-421.873	-369.658		-29.8184	-80.0913	-97.4829		-155.573	-431.137	-330.249
	-642.262	-419.748	-368.808		-29.393	-80.5167	-94.5056		-158.549	-435.387	-326.423
	-644.386	-423.148	-370.083		-30.6691	-80.942	-93.655		-157.699	-436.237	-330.249
	-644.386	-423.148	-370.508		-27.6916	-79.2407	-93.2297		-158.975	-435.812	-328.974
	-645.236	-421.873	-368.383		-30.2438	-79.666	-92.8043		-158.124	-434.537	-331.95
	-643.961	-424.423	-371.783		-33.6467	-79.2407	-91.5284		-158.549	-435.812	-331.1
	-642.687	-425.273	-370.933		-28.1169	-79.666	-92.379		-158.549	-436.237	-331.1
	-644.386	-426.973	-371.358		-30.6691	-81.3673	-92.379		-158.124	-437.937	-332.375
	-643.961	-423.998	-372.208		-28.5423	-78.8153	-93.2297		-160.25	-434.962	-330.249
	-646.085	-423.148	-372.633		-27.2662	-81.3673	-94.9309		-161.526	-438.787	-330.675
	-647.36	-420.173	-371.358		-28.5423	-80.0913	-97.4829		-163.653	-439.637	-332.8
	-647.785	-421.873	-375.184		-30.2438	-80.942	-93.655		-157.274	-439.637	-330.249
	-645.66	-424.423	-371.358		-27.2662	-79.2407	-94.0803		-158.975	-437.937	-333.65
	-647.785	-424.423	-375.609		-29.393	-80.5167	-94.9309		-157.699	-439.637	-332.375
	-648.635	-422.723	-371.358		-29.8184	-78.8153	-95.7816		-159.4	-439.212	-333.225
	-650.334	-428.248	-374.759		-26.4155	-80.942	-94.0803		-159.4	-442.187	-334.501
	-650.759	-422.723	-373.058		-29.393	-80.5167	-94.9309		-159.825	-443.038	-335.776
	-652.033	-427.398	-370.933		-28.5423	-80.0913	-92.379		-163.227	-441.762	-336.626
	-649.059	-426.548	-376.459		-29.393	-82.6433	-95.7816		-161.952	-442.612	-336.626
	-649.484	-422.298	-376.034		-28.9677	-77.114	-97.4829		-164.078	-442.612	-337.051
	-652.033	-426.548	-376.034		-26.8408	-77.5393	-95.3563		-163.227	-443.038	-338.752
	-649.909	-430.799	-374.759		-29.8184	-79.666	-95.7816		-163.227	-443.462	-340.452
	-653.733	-424.848	-376.034		-24.2886	-80.5167	-96.2069		-164.503	-445.163	-339.177
	-654.582	-425.273	-377.309		-29.8184	-82.218	-97.0575		-162.377	-446.013	-339.177
	-656.282	-426.548	-376.459		-29.8184	-82.6433	-94.9309		-164.928	-450.688	-340.027
	-652.883	-429.098	-377.309		-28.9677	-78.39	-91.9537		-165.354	-443.462	-340.452
	-652.883	-429.098	-380.285		-27.6916	-79.666	-93.2297		-165.354	-445.163	-339.602
	-654.582	-426.973	-376.884		-28.1169	-80.942	-96.6322		-163.653	-447.288	-343.003
	-655.432	-425.273	-378.159		-29.8184	-80.5167	-93.2297		-163.227	-450.688	-343.003
	-656.707	-430.373	-377.734		-28.9677	-83.0687	-91.103		-164.078	-450.263	-342.578
	-652.883	-427.823	-380.285		-28.1169	-83.494	-96.2069		-167.905	-451.538	-342.153
	-660.53	-427.823	-381.135		-31.9452	-81.7927	-94.9309		-166.629	-451.113	-342.578
	-657.556	-428.248	-382.41		-27.6916	-81.7927	-95.7816		-164.928	-452.388	-343.853
	-657.556	-428.673	-383.26		-28.5423	-79.666	-94.0803		-168.33	-453.238	-345.128
	-657.981	-427.823	-381.135		-27.6916	-79.666	-94.0803		-163.227	-452.388	-345.128
	-657.981	-432.924	-384.111		-27.2662	-80.0913	-94.0803		-161.101	-454.938	-347.679
	-657.981	-429.098	-384.111		-28.5423	-82.6433	-94.5056		-165.354	-453.238	-348.104
	-660.955	-430.373	-385.386		-29.393	-82.6433	-95.7816		-165.779	-452.813	-346.829
	-655.857	-427.823	-386.661		-28.9677	-82.218	-94.0803		-166.629	-457.913	-346.829
	-654.158	-430.373	-387.086		-25.5647	-80.942	-97.4829		-166.629	-452.388	-346.829
	-658.831	-433.349	-383.685		-27.6916	-83.494	-97.4829		-168.33	-454.088	-349.379
	-658.406	-431.224	-383.685		-30.6691	-82.218	-94.5056		-167.055	-454.938	-345.553
	-657.556	-433.349	-387.936		-28.9677	-82.218	-94.0803		-164.503	-456.213	-349.379
	-659.681	-431.224	-390.062		-30.6691	-80.5167	-95.3563		-166.204	-457.913	-350.23
	-660.53	-434.624	-388.361		-29.393	-80.5167	-99.6094		-168.756	-457.913	-347.679
	-660.53	-432.924	-389.211		-28.5423	-81.7927	-97.4829		-170.031	-458.338	-349.379
	-659.681	-433.774	-388.786		-27.6916	-82.6433	-94.9309		-166.629	-455.363	-352.78
	-663.504	-435.049	-389.636		-28.9677	-83.494	-94.9309		-165.779	-456.638	-349.804
	-663.079	-434.624	-389.211		-30.6691	-80.5167	-96.2069		-165.779	-457.488	-352.355
	-660.105	-433.349	-389.211		-28.5423	-82.6433	-95.3563		-165.354	-460.463	-351.505
	-661.38	-439.299	-389.636		-29.393	-84.3446	-94.5056		-170.882	-457.913	-352.355
	-661.805	-435.899	-392.187		-31.9452	-80.942	-96.2069		-166.629	-459.613	-351.505
	-660.955	-435.899	-392.187		-31.5199	-83.494	-98.7588		-167.48	-461.738	-351.08
	-661.805	-435.899	-392.187		-31.5199	-82.6433	-93.2297		-169.181	-457.488	-352.78
	-660.955	-438.449	-388.786		-32.3706	-81.3673	-94.5056		-166.204	-457.488	-354.906
	-663.079	-439.299	-392.612		-29.393	-83.0687	-96.6322		-166.629	-464.713	-354.481
	-664.779	-436.324	-390.912		-30.6691	-83.0687	-94.9309		-166.629	-460.038	-354.906
	-665.628	-435.899	-390.487		-28.9677	-83.9193	-95.7816		-167.48	-462.588	-356.181
	-665.203	-437.599	-392.187		-32.3706	-83.9193	-101.311		-168.756	-461.313	-356.181
	-666.053	-438.874	-396.012		-31.5199	-80.942	-97.0575		-169.606	-461.738	-356.181
	-667.753	-440.149	-390.912		-29.8184	-85.1953	-98.3335		-173.433	-463.438	-358.306
	-663.929	-438.024	-391.762		-30.6691	-80.942	-100.46		-170.457	-461.738	-354.906
	-669.027	-437.599	-390.062		-30.6691	-83.0687	-100.885		-168.33	-462.163	-357.456
	-666.478	-440.574	-392.612		-36.1989	-83.9193	-97.4829		-168.756	-459.188	-358.732
	-667.328	-437.599	-392.187		-27.6916	-82.218	-101.311		-170.031	-466.838	-357.031
	-670.726	-438.874	-394.312		-30.2438	-83.494	-100.885		-169.181	-462.588	-357.456
	-668.177	-440.999	-395.162		-31.0945	-84.77	-102.161		-173.008	-463.013	-359.582
	-664.354	-440.999	-394.737		-34.072	-83.0687	-102.161		-170.031	-463.438	-356.606
	-669.027	-442.274	-395.162		-34.9228	-82.218	-99.6094		-168.33	-465.988	-357.881
	-667.328	-440.149	-393.462		-31.9452	-84.3446	-98.3335		-170.457	-464.288	-360.857
	-667.328	-438.449	-396.863		-30.6691	-83.9193	-99.6094		-171.307	-470.238	-362.132
	-668.177	-438.874	-398.138		-31.9452	-84.3446	-100.46		-173.859	-468.113	-360.432
	-671.151	-439.724	-392.612		-34.072	-84.77	-102.587		-172.583	-466.413	-363.833
	-667.328	-441.424	-394.312		-31.0945	-88.1726	-100.035		-172.158	-466.838	-360.007
	-670.302	-437.599	-399.838		-33.6467	-80.942	-97.9082		-174.709	-467.688	-359.157
	-669.877	-438.449	-401.113		-31.9452	-84.3446	-98.3335		-172.158	-471.088	-360.007
	-668.177	-440.574	-398.563		-31.5199	-83.0687	-96.2069		-170.882	-470.663	-361.282
	-671.151	-440.999	-398.138		-30.2438	-86.4713	-100.035		-171.307	-471.513	-360.857
	-669.877	-441.424	-400.688		-34.4974	-89.4486	-101.311		-171.732	-470.663	-365.108
	-670.726	-441.424	-398.138		-33.6467	-83.9193	-100.46		-173.008	-474.487	-364.683
	-672.426	-440.999	-401.538		-33.2213	-84.3446	-101.736		-170.457	-471.938	-365.108
	-675.824	-443.549	-401.113		-31.5199	-81.7927	-97.9082		-173.433	-472.787	-363.408
	-671.576	-442.699	-401.113		-30.2438	-85.1953	-97.4829		-172.158	-472.787	-365.958
	-674.55	-443.549	-401.113		-35.3481	-85.6206	-100.035		-171.732	-468.963	-363.408
	-674.125	-444.824	-401.113		-38.3256	-83.9193	-100.46		-174.284	-471.513	-364.683
	-677.099	-446.95	-399.838		-34.072	-80.5167	-99.6094		-175.134	-473.637	-365.108
	-675.399	-446.525	-401.113		-33.2213	-85.1953	-97.4829		-173.008	-474.487	-369.359
	-675.824	-443.974	-400.263		-35.7735	-85.6206	-97.0575		-173.859	-471.088	-367.658
	-677.948	-446.95	-401.963		-33.2213	-83.494	-99.1841		-175.559	-474.062	-368.509
	-676.249	-445.675	-404.514		-32.3706	-86.8966	-101.736		-174.284	-471.088	-366.808
	-680.922	-447.8	-402.388		-36.6242	-86.4713	-99.6094		-170.882	-474.487	-368.509
	-676.674	-443.549	-402.813		-34.072	-81.3673	-101.736		-173.008	-479.162	-370.634
	-677.099	-447.8	-403.664		-31.5199	-83.494	-102.161		-172.158	-475.762	-371.059
	-680.922	-449.5	-402.388		-34.9228	-85.1953	-100.035		-174.709	-476.187	-369.359
	-678.798	-450.35	-404.939		-34.072	-83.9193	-103.012		-175.559	-477.887	-368.509
	-677.948	-445.249	-405.789		-31.9452	-83.494	-97.9082		-174.709	-478.312	-368.934
	-680.922	-449.075	-406.214		-37.0496	-88.1726	-100.035		-174.284	-477.887	-370.634
	-679.648	-448.225	-405.364		-34.4974	-82.6433	-100.885		-174.709	-478.312	-368.934
	-681.347	-448.65	-407.914		-33.6467	-85.6206	-104.288		-175.985	-475.762	-371.909
	-682.197	-449.925	-405.364		-36.1989	-89.0232	-102.587		-174.709	-478.312	-369.784
	-680.922	-450.775	-407.064		-36.6242	-84.3446	-103.437		-175.559	-479.587	-372.334
	-682.197	-450.775	-407.489		-38.3256	-88.1726	-98.3335		-172.583	-479.587	-372.334
	-685.17	-452.9	-406.639		-39.1764	-85.1953	-100.885		-176.41	-482.137	-374.46
	-681.772	-452.9	-407.489		-39.6017	-86.8966	-102.161		-175.134	-482.137	-371.909
	-680.497	-453.75	-410.464		-39.1764	-85.1953	-99.1841		-170.031	-482.137	-375.735
	-681.347	-453.325	-406.214		-38.3256	-86.4713	-101.311		-177.26	-483.412	-374.035
	-682.197	-453.325	-409.189		-39.1764	-86.046	-103.863		-174.284	-483.412	-373.61
	-683.471	-452.9	-406.214		-38.751	-88.5979	-100.885		-178.111	-481.712	-378.285
	-686.02	-451.625	-410.464		-37.9003	-86.046	-103.437		-178.111	-484.262	-378.285
	-681.772	-455.875	-413.015		-40.8778	-88.5979	-103.437		-176.835	-480.862	-376.16
	-684.746	-457.15	-410.039		-39.1764	-89.0232	-103.437		-176.835	-484.262	-381.686
	-683.896	-456.3	-408.764		-40.8778	-86.8966	-103.437		-176.41	-484.262	-377.86
	-682.622	-457.15	-408.339		-36.6242	-89.0232	-101.311		-175.559	-486.387	-381.261
	-684.746	-455.45	-413.44		-37.9003	-86.4713	-103.863		-178.961	-482.987	-380.411
	-685.595	-460.55	-411.315		-40.0271	-86.4713	-99.6094		-176.41	-485.962	-378.285
	-685.595	-456.3	-418.54		-41.7285	-85.1953	-101.311		-176.41	-484.687	-382.536
	-683.896	-458.85	-412.59		-38.3256	-91.1499	-100.035		-177.686	-482.562	-380.411
	-686.87	-459.7	-414.29		-37.9003	-88.5979	-103.437		-177.686	-485.537	-380.836
	-686.02	-457.575	-416.415		-38.751	-89.8739	-104.713		-179.812	-485.537	-379.136
	-684.746	-458	-413.015		-43.4299	-90.7245	-102.161		-178.111	-485.537	-380.411
	-686.87	-460.975	-414.29		-39.6017	-90.7245	-105.989		-181.088	-486.387	-384.237
	-688.569	-458.85	-417.265		-38.751	-87.7473	-103.012		-179.812	-486.387	-384.237
	-687.295	-460.55	-418.115		-40.8778	-89.4486	-103.437		-181.513	-488.512	-382.961
	-689.419	-463.1	-415.14		-40.0271	-90.2992	-104.288		-177.26	-489.362	-384.237
	-685.595	-463.1	-417.265		-40.8778	-89.0232	-105.139		-179.812	-492.761	-381.261
	-688.144	-460.975	-415.565		-41.3032	-88.5979	-104.288		-180.662	-491.912	-386.787
	-690.693	-461.825	-415.99		-40.4524	-88.5979	-101.311		-179.387	-491.062	-386.362
	-686.445	-464.375	-420.241		-41.3032	-86.8966	-103.863		-181.088	-492.761	-384.662
	-688.569	-462.25	-417.69		-42.1539	-87.3219	-103.012		-179.812	-492.337	-385.937
	-690.268	-461.825	-418.54		-45.5567	-87.7473	-102.587		-186.19	-492.337	-388.062
	-691.543	-463.95	-417.69		-43.8553	-87.3219	-104.288		-183.214	-488.937	-385.087
	-688.569	-462.25	-420.241		-44.706	-85.6206	-107.69		-181.513	-494.036	-388.062
	-690.268	-463.95	-421.941		-43.8553	-86.4713	-103.012		-182.363	-495.311	-389.337
	-691.968	-466.075	-423.641		-43.8553	-86.046	-104.713		-180.237	-490.637	-390.613
	-687.719	-467.35	-423.641		-44.2806	-89.0232	-103.437		-181.088	-497.436	-389.337
	-691.543	-464.8	-421.941		-41.7285	-87.3219	-106.84		-182.789	-493.186	-385.512
	-690.693	-464.8	-421.941		-44.2806	-84.3446	-107.69		-181.088	-497.861	-388.912
	-691.543	-464.375	-423.216		-43.8553	-83.494	-108.116		-179.387	-497.011	-392.738
	-694.092	-466.075	-424.916		-43.8553	-83.494	-105.564		-181.513	-497.011	-391.038
	-690.693	-464.375	-421.091		-41.3032	-84.77	-108.116		-181.938	-495.311	-392.313
	-693.242	-467.35	-424.491		-43.8553	-86.046	-110.668		-181.938	-497.011	-393.588
	-691.968	-466.5	-420.666		-45.982	-83.9193	-106.414		-184.064	-497.861	-393.588
	-693.667	-463.1	-422.791		-43.4299	-87.3219	-109.392		-183.214	-498.711	-392.313
	-693.242	-468.2	-421.941		-42.5792	-82.6433	-108.541		-182.363	-497.861	-394.438
	-694.516	-466.925	-425.766		-43.4299	-83.9193	-108.116		-184.915	-497.436	-391.463
	-693.667	-467.35	-426.191		-43.8553	-82.218	-105.989		-182.363	-501.261	-396.563
	-694.092	-464.8	-425.766		-41.7285	-86.4713	-108.541		-181.938	-501.261	-396.989
	-694.516	-465.225	-423.216		-44.2806	-82.6433	-110.242		-182.789	-503.811	-394.438
	-692.393	-465.65	-424.066		-41.3032	-82.218	-109.392		-182.363	-501.261	-396.563
	-695.366	-467.775	-426.191		-41.3032	-83.494	-109.817		-184.915	-504.236	-396.989
	-692.393	-466.075	-425.341		-40.8778	-80.942	-110.668		-184.915	-503.811	-394.438
	-694.516	-468.2	-426.191		-42.1539	-84.77	-108.541		-184.064	-505.51	-396.563
	-692.393	-467.775	-429.166		-40.4524	-82.6433	-109.817		-184.915	-503.811	-400.814
	-694.092	-468.2	-426.616		-43.8553	-81.7927	-109.817		-184.915	-502.111	-399.114
	-696.216	-468.2	-426.616		-42.1539	-84.3446	-111.943		-185.765	-505.935	-398.264
	-691.968	-468.2	-425.766		-41.7285	-83.9193	-108.966		-183.639	-502.111	-402.514
	-696.641	-467.35	-426.616		-43.0046	-80.942	-109.392		-186.19	-506.36	-401.239
	-695.366	-466.075	-431.292		-43.0046	-82.6433	-110.668		-185.765	-508.06	-403.364
	-698.765	-471.6	-428.316		-38.751	-82.218	-110.242		-185.765	-509.76	-402.089
	-699.189	-467.775	-430.016		-43.4299	-83.0687	-111.943		-185.765	-508.485	-399.964
	-697.49	-471.175	-427.891		-37.9003	-83.9193	-110.668		-186.19	-509.335	-403.789
	-698.765	-472.025	-428.741		-40.4524	-85.6206	-108.116		-186.616	-511.46	-404.215
	-695.366	-472.025	-428.741		-40.8778	-82.218	-110.242		-187.466	-509.335	-402.514
	-698.34	-470.325	-432.142		-39.6017	-81.7927	-109.817		-187.466	-513.16	-406.34
	-698.34	-472.45	-427.891		-39.1764	-84.3446	-111.093		-186.616	-511.035	-406.34
	-696.641	-472.45	-431.717		-43.0046	-86.046	-108.116		-187.466	-510.61	-403.789
	-694.516	-470.325	-430.442		-38.3256	-86.4713	-113.219		-187.466	-511.885	-408.04
	-697.065	-474.15	-430.016		-40.4524	-86.4713	-110.242		-187.466	-515.284	-408.465
	-694.516	-471.175	-430.016		-40.8778	-86.046	-109.817		-186.616	-511.46	-405.49
	-699.189	-472.45	-430.016		-40.8778	-82.6433	-109.817		-188.742	-514.859	-408.465
	-702.163	-473.725	-433.417		-37.4749	-87.3219	-109.392		-187.466	-513.16	-405.915
	-700.889	-474.15	-435.542		-41.7285	-81.7927	-110.668		-187.891	-515.284	-408.465
	-697.915	-478.4	-434.267		-43.4299	-85.1953	-110.668		-189.592	-514.859	-410.165
	-699.189	-476.275	-431.292		-38.751	-87.3219	-110.668		-188.317	-514.859	-414.416
	-697.915	-478.4	-435.542		-41.3032	-81.7927	-115.771		-186.616	-514.859	-408.89
	-700.889	-475.85	-435.967		-40.0271	-81.3673	-111.943		-187.466	-514.434	-414.841
	-699.614	-478.825	-432.992		-38.3256	-82.6433	-109.817		-188.317	-517.409	-412.716
	-700.464	-478.825	-432.142		-39.6017	-86.046	-112.794		-191.293	-516.559	-413.566
	-699.189	-477.975	-434.692		-42.5792	-83.0687	-108.116		-187.466	-516.984	-413.991
	-700.464	-480.525	-435.967		-41.7285	-82.6433	-112.794		-190.868	-519.534	-414.416
	-702.163	-481.375	-438.942		-40.0271	-82.218	-110.242		-186.616	-516.134	-414.841
	-700.464	-478.4	-435.967		-41.7285	-84.3446	-112.794		-187.041	-516.134	-414.416
	-700.464	-481.8	-439.367		-43.8553	-86.8966	-114.495		-188.742	-519.534	-414.416
	-699.189	-478.4	-439.792		-39.1764	-84.77	-111.943		-186.616	-518.259	-418.241
	-704.287	-480.95	-439.792		-43.4299	-82.218	-111.093		-189.167	-519.109	-415.691
	-697.915	-479.25	-441.067		-43.8553	-83.9193	-111.518		-191.718	-518.684	-415.266
	-699.614	-482.225	-439.367		-42.1539	-82.6433	-109.392		-192.569	-522.933	-417.391
	-701.738	-480.525	-439.367		-42.5792	-88.5979	-111.518		-187.466	-519.109	-416.541
	-703.013	-478.825	-438.517		-43.0046	-88.5979	-111.518		-191.718	-524.208	-416.116
	-699.614	-480.1	-441.492		-44.2806	-87.7473	-112.794		-189.167	-522.933	-419.941
	-703.013	-483.075	-440.217		-44.706	-86.8966	-110.668		-191.718	-524.208	-421.216
	-701.738	-483.5	-440.217		-42.5792	-87.3219	-111.093		-189.167	-525.058	-422.917
	-702.163	-483.075	-441.917		-40.4524	-86.4713	-109.817		-195.12	-524.208	-422.067
	-702.588	-487.75	-441.492		-45.1313	-87.3219	-107.69		-194.695	-526.333	-420.366
	-701.738	-483.925	-441.917		-41.7285	-90.2992	-108.541		-191.293	-522.084	-420.366
	-700.039	-486.475	-442.342		-42.1539	-92.0005	-110.242		-194.27	-523.783	-420.791
	-705.562	-484.775	-441.917		-42.1539	-88.1726	-106.84		-194.27	-525.908	-418.666
	-698.765	-484.35	-443.617		-44.2806	-90.2992	-108.966		-196.396	-522.084	-423.767
	-702.588	-482.65	-442.342		-42.1539	-87.3219	-112.794		-195.12	-525.483	-423.342
	-704.712	-481.375	-443.192		-43.0046	-89.0232	-111.518		-194.27	-528.033	-421.642
	-702.588	-486.05	-443.617		-41.7285	-91.5752	-109.392		-200.648	-525.908	-422.067
	-702.588	-484.775	-446.593		-40.4524	-90.7245	-113.219		-195.546	-526.758	-424.617
	-700.039	-489.45	-441.917		-44.2806	-87.3219	-109.817		-195.12	-529.732	-425.467
	-706.836	-485.2	-447.868		-40.8778	-89.8739	-111.943		-198.947	-525.908	-425.467
	-701.738	-486.475	-448.293		-43.4299	-88.1726	-111.943		-196.396	-527.183	-423.342
	-705.137	-486.9	-448.718		-43.4299	-87.3219	-115.346		-198.097	-528.883	-425.467
	-702.588	-488.6	-444.892		-40.0271	-91.1499	-115.346		-202.774	-531.857	-427.592
	-704.712	-488.175	-446.168		-38.751	-92.0005	-117.047		-200.648	-532.707	-428.017
	-703.862	-487.75	-447.443		-40.0271	-91.1499	-110.668		-201.924	-531.007	-429.717
	-708.11	-487.75	-449.993		-42.5792	-90.2992	-114.495		-200.648	-530.582	-428.442
	-704.712	-487.325	-447.868		-40.0271	-89.8739	-115.771		-203.625	-531.857	-430.992
	-705.562	-486.475	-449.143		-40.4524	-89.4486	-115.771		-202.774	-532.282	-429.717
	-706.411	-489.025	-452.543		-38.751	-88.1726	-114.921		-200.648	-533.557	-428.017
	-708.11	-486.05	-450.843		-39.1764	-91.5752	-114.07		-201.499	-536.532	-428.442
	-706.836	-487.75	-450.418		-38.751	-90.2992	-116.622		-205.326	-534.832	-432.267
	-708.535	-487.325	-453.818		-40.4524	-89.0232	-113.645		-204.05	-536.532	-429.717
	-706.411	-486.475	-455.093		-38.751	-88.1726	-116.196		-203.2	-532.282	-433.117
	-711.934	-488.6	-455.943		-42.5792	-90.2992	-116.196		-203.625	-536.956	-433.968
	-709.385	-489.025	-455.093		-42.1539	-91.1499	-114.495		-202.774	-537.381	-429.717
	-708.11	-486.475	-452.968		-42.5792	-87.7473	-117.047		-205.751	-536.956	-430.567
	-708.11	-491.15	-454.668		-45.1313	-89.8739	-118.748		-207.452	-538.656	-435.243
	-709.81	-489.875	-454.668		-40.0271	-92.0005	-114.921		-203.625	-536.956	-436.093
	-709.385	-492.425	-456.368		-41.3032	-90.2992	-115.771		-204.9	-539.081	-435.243
	-708.535	-489.875	-457.218		-43.4299	-93.2765	-117.047		-203.2	-538.231	-435.668
	-708.96	-486.475	-455.518		-42.1539	-91.1499	-117.898		-205.326	-539.081	-436.943
	-710.659	-489.025	-456.793		-45.5567	-89.4486	-115.771		-207.026	-536.956	-436.943
	-710.659	-491.575	-459.768		-40.4524	-90.7245	-116.196		-201.924	-538.231	-438.218
	-711.509	-491.15	-454.243		-43.8553	-92.4258	-115.771		-207.877	-539.931	-438.218
	-713.208	-492.85	-455.518		-42.5792	-92.8511	-119.174		-210.003	-539.931	-439.918
	-710.659	-490.725	-457.218		-40.4524	-92.4258	-120.024		-206.176	-540.781	-436.093
	-714.058	-497.099	-457.218		-39.6017	-92.8511	-115.346		-205.751	-542.905	-437.368
	-713.208	-494.975	-456.793		-38.3256	-91.5752	-117.047		-208.727	-540.781	-441.193
	-710.659	-493.275	-461.043		-42.5792	-92.0005	-114.07		-208.302	-545.03	-438.643
	-714.482	-494.55	-460.193		-41.7285	-88.5979	-111.093		-203.2	-545.03	-441.618
	-716.182	-494.975	-459.343		-41.7285	-94.1271	-112.794		-209.153	-545.88	-440.343
	-714.907	-494.55	-459.768		-41.3032	-92.0005	-113.645		-207.026	-548.854	-442.893
	-716.182	-497.099	-459.343		-43.0046	-88.5979	-117.047		-208.727	-545.03	-441.618
	-715.332	-494.975	-460.193		-44.2806	-87.3219	-117.898		-210.428	-548.005	-441.618
	-717.881	-494.975	-459.343		-43.0046	-89.4486	-113.645		-210.003	-546.73	-442.043
	-718.306	-498.799	-459.343		-42.1539	-89.4486	-118.748		-211.279	-549.279	-442.043
	-718.306	-494.55	-460.193		-44.2806	-91.5752	-116.196		-210.003	-551.404	-445.868
	-714.058	-494.55	-462.743		-43.8553	-92.4258	-113.219		-209.153	-550.554	-445.018
	-718.306	-497.099	-464.868		-41.3032	-90.7245	-116.196		-208.302	-547.155	-444.168
	-714.907	-496.249	-462.318		-44.2806	-89.8739	-116.622		-210.853	-551.404	-447.568
	-718.73	-496.674	-461.893		-44.2806	-88.5979	-118.748		-210.853	-551.829	-445.018
	-714.482	-496.249	-461.468		-46.8327	-89.8739	-116.196		-212.554	-550.979	-450.543
	-718.306	-497.524	-461.468		-44.706	-94.9778	-114.495		-210.428	-547.155	-447.568
	-720.429	-497.524	-464.443		-43.8553	-90.7245	-120.449		-213.405	-552.679	-449.268
	-719.155	-500.074	-461.893		-40.4524	-89.8739	-119.599		-210.853	-551.829	-449.268
	-718.306	-496.674	-465.718		-45.1313	-91.1499	-120.449		-210.428	-552.254	-452.243
	-720.005	-498.374	-466.143		-43.4299	-93.7018	-120.449		-211.279	-553.953	-449.268
	-717.881	-501.349	-462.743		-42.5792	-92.8511	-118.323		-209.578	-554.378	-453.944
	-715.757	-498.374	-465.293		-45.1313	-93.2765	-121.3		-208.727	-552.679	-450.968
	-717.881	-500.499	-465.718		-45.5567	-91.1499	-121.725		-208.727	-556.078	-453.094
	-722.553	-498.374	-465.293		-44.2806	-92.0005	-117.898		-211.704	-554.378	-451.818
	-719.155	-500.074	-466.143		-40.8778	-90.7245	-120.875		-217.657	-556.503	-451.818
	-722.129	-499.649	-468.693		-46.4074	-93.2765	-119.599		-213.405	-556.503	-453.944
	-722.553	-499.224	-464.443		-44.706	-96.2537	-117.047		-212.979	-555.228	-455.219
	-719.155	-501.774	-466.143		-42.5792	-96.2537	-117.047		-212.129	-557.778	-454.794
	-722.553	-499.649	-466.993		-44.2806	-92.4258	-117.472		-213.405	-556.078	-456.919
	-721.704	-503.474	-466.143		-45.5567	-95.4031	-117.898		-212.554	-555.228	-455.644
	-722.553	-503.474	-466.568		-44.2806	-95.8284	-117.898		-215.106	-558.628	-456.919
	-721.704	-503.049	-472.518		-41.7285	-94.9778	-117.898		-216.381	-563.302	-454.369
	-721.704	-503.049	-468.693		-41.3032	-98.3803	-117.472		-216.381	-557.353	-457.344
	-723.403	-501.774	-469.543		-42.5792	-96.2537	-116.622		-216.381	-558.628	-453.944
	-722.129	-504.749	-469.968		-44.706	-97.5297	-117.898		-218.507	-556.928	-455.644
	-723.403	-506.024	-471.668		-40.8778	-97.955	-120.449		-218.932	-559.052	-459.044
	-727.651	-506.449	-471.243		-41.7285	-98.3803	-117.047		-218.507	-561.177	-455.219
	-718.306	-508.149	-470.393		-43.4299	-97.955	-120.449		-216.806	-562.027	-462.869
	-722.129	-505.599	-470.818		-42.5792	-100.507	-118.748		-218.507	-562.452	-456.919
	-725.527	-505.599	-467.418		-44.2806	-100.082	-120.875		-217.657	-562.452	-459.894
	-722.553	-507.299	-473.793		-44.2806	-100.082	-119.174		-221.909	-560.752	-461.594
	-725.952	-509.849	-471.243		-43.4299	-98.3803	-119.599		-221.909	-562.452	-461.169
	-722.129	-506.024	-470.393		-40.8778	-95.8284	-120.024		-224.885	-562.452	-461.594
	-722.553	-509.849	-472.093		-41.3032	-101.358	-119.174		-224.035	-564.151	-462.444
	-724.677	-509.849	-472.943		-43.4299	-97.5297	-120.449		-225.736	-563.302	-465.419
	-725.952	-505.174	-473.368		-43.0046	-98.8056	-119.599		-225.31	-564.151	-463.294
	-725.102	-509.849	-471.668		-41.7285	-100.507	-119.174		-225.736	-564.151	-467.119
	-728.925	-507.724	-475.068		-43.8553	-97.1043	-119.174		-227.862	-567.551	-463.719
	-725.102	-510.274	-473.368		-43.8553	-99.2309	-119.174		-228.712	-564.151	-463.719
	-728.076	-509.849	-473.793		-44.706	-99.6562	-119.174		-225.31	-568.825	-465.419
	-729.775	-511.548	-475.493		-43.4299	-100.507	-119.174		-228.287	-565.426	-464.569
	-727.651	-510.274	-474.218		-42.5792	-100.932	-120.449		-229.137	-563.726	-466.269
	-730.624	-508.149	-475.918		-42.5792	-99.2309	-120.449		-230.838	-568.825	-467.119
	-728.076	-511.548	-475.068		-42.5792	-96.679	-120.875		-230.838	-569.25	-469.244
	-728.076	-512.823	-474.643		-40.8778	-102.633	-115.771		-227.011	-567.976	-469.669
	-725.527	-509.424	-476.768		-39.1764	-97.5297	-117.047		-229.988	-568.825	-471.369
	-729.35	-511.548	-475.918		-41.3032	-103.909	-116.622		-226.586	-571.375	-467.544
	-728.076	-508.574	-476.343		-43.4299	-96.679	-115.346		-229.988	-569.25	-468.819
	-729.775	-512.823	-477.193		-43.0046	-102.208	-114.921		-231.688	-569.675	-471.794
	-731.474	-511.548	-477.193		-44.2806	-101.783	-114.495		-227.862	-574.349	-471.369
[truncated: 7,672 more rows]

## Sheet: pig3
pig 3
	stage 1					stage 2					stage 3
start	-17.5111	-8.06593	-4.45981	-59.5395	ave change in strain	-0.0951193	14.2246	-0.790334	0.331688	ave change in strain	-2.42612	-10.4527	14.0534	11.1537	ave change in strain
end	-2366	-2098	-1956	-1908	-2059.61	-132	-125	-106	-117	-123.418	-600	-598	-583	-673	-616.582
	run 1	run 2	run 3	run 4		run 1	run 2	run3	run4		run1	run2	run3	run4
	-17.5111	-8.06593	-4.45981	-59.5395		-0.0951193	14.2246	-0.790334	0.331688		-2.42612	-10.4527	14.0534	11.1537
	-16.2349	-6.36432	-5.31061	-63.3677		-0.520535	12.5229	1.76218	2.03335		-2.85152	-10.0273	13.2026	10.3029
	-15.8095	-7.21513	-1.9074	-59.5395		-1.79678	13.3737	3.46386	-6.0495		-5.82933	-9.17651	14.0534	12.43
	-13.6826	-5.0881	-3.18361	-62.9424		-2.22219	15.0754	0.91134	-0.519142		-4.97853	-10.4527	14.0534	13.7062
	-17.9364	-6.78972	-1.9074	-65.4945		-0.520535	11.2466	1.33676	-3.92245		-3.27693	-11.3035	12.3518	14.557
	-16.2349	-8.49133	-2.3328	-64.6438		-0.0951193	11.6721	2.61302	1.60794		-3.70233	-10.8781	11.9263	12.0045
	-11.5557	-10.6183	-5.31061	-65.4945		-0.520535	12.9483	0.91134	-1.36997		-3.70233	-7.0495	13.628	8.6013
	-16.2349	-7.21513	-1.05659	-65.4945		-2.22219	11.6721	2.61302	-1.36997		-3.70233	-9.17651	11.9263	11.5791
	-18.3618	-7.64053	-2.3328	-62.9424		-1.79678	12.5229	3.46386	-1.79539		-6.25474	-8.3257	9.37388	9.45211
	-17.5111	-11.4691	-0.631189	-66.3452		-0.945951	14.65	0.485921	-1.79539		-5.40393	-8.75111	10.6501	12.8554
	-17.5111	-5.93891	-4.45981	-66.7706		-2.22219	14.2246	3.88928	-1.36997		-5.82933	-8.3257	10.6501	11.1537
	-17.9364	-9.34214	-3.60901	-69.7481		-0.0951193	15.9263	0.91134	1.18252		-4.97853	-6.19869	13.628	7.75049
	-20.9141	-9.34214	-1.482	-69.7481		-3.07302	13.3737	0.0605027	-0.0937273		-4.55313	-6.62409	8.52306	11.5791
	-22.1902	-5.93891	-2.3328	-71.0242		-2.22219	14.65	4.31471	-1.79539		-4.12773	-8.75111	8.52306	9.45211
	-21.3395	-6.78972	-1.05659	-71.4495		-3.92385	12.9483	0.0605027	-0.0937273		-5.40393	-6.19869	10.6501	12.0045
	-20.4887	-8.91674	0.21962	-73.1509		-6.05091	15.9263	3.88928	-3.49704		-3.70233	-7.4749	8.94847	10.7283
	-22.6156	-5.93891	-1.9074	-70.1735		-2.64761	11.6721	-1.64117	3.73502		-6.68013	-7.9003	11.0755	12.0045
	-23.041	-7.21513	1.92124	-72.7256		-2.64761	13.3737	3.46386	0.331688		-4.97853	-8.3257	12.7772	12.0045
	-23.8918	-10.6183	-3.60901	-71.4495		-3.49844	15.9263	-4.19366	2.03335		-6.25474	-10.4527	13.2026	11.5791
	-24.3171	-8.91674	-2.7582	-71.4495		-2.64761	17.628	-0.364916	3.73502		-7.10553	-6.62409	8.52306	12.0045
	-25.5933	-6.36432	-1.482	-71.8749		-7.75255	12.5229	-0.364916	2.03335		-6.25474	-7.0495	8.09765	10.3029
	-24.3171	-6.36432	-0.631189	-76.9791		-2.64761	15.5009	2.61302	-0.0937273		-1.57531	-7.9003	11.5009	9.87752
	-21.7649	-8.91674	-4.03441	-73.5763		-3.92385	14.2246	4.31471	3.73502		-4.97853	-8.75111	7.67224	10.3029
	-21.7649	-4.6627	-4.88521	-78.2551		-7.32714	12.9483	1.76218	1.18252		-7.53093	-7.0495	9.79929	9.45211
	-23.4664	-6.78972	-4.45981	-79.1058		-3.49844	14.2246	1.33676	0.331688		-5.40393	-7.9003	9.79929	8.6013
	-26.8694	-5.93891	-1.482	-79.9565		-5.6255	14.2246	4.74013	1.60794		-5.82933	-8.3257	11.9263	10.7283
	-23.041	-6.78972	-4.88521	-78.6805		-1.79678	14.2246	3.03844	2.03335		-4.55313	-9.60191	10.6501	8.6013
	-23.4664	-5.51351	-4.88521	-78.2551		0.330297	16.7771	-0.790334	2.45877		-2.42612	-9.17651	7.24683	5.19808
	-24.7425	-9.76754	-3.18361	-79.1058		-5.20009	12.5229	2.61302	5.86212		-1.57531	-8.3257	7.67224	8.1759
	-21.7649	-6.36432	-6.58681	-81.6579		-5.6255	10.3958	2.61302	3.30961		-3.70233	-13.0051	9.37388	6.47428
	-24.7425	-8.49133	-2.3328	-82.9339		-5.6255	13.7992	3.46386	2.45877		-6.25474	-7.9003	7.67224	5.19808
	-23.4664	-5.93891	-6.16141	-82.5086		-8.17796	13.7992	2.1876	2.88419		-6.25474	-7.0495	10.2247	7.75049
	-24.3171	-5.51351	-7.86301	-83.3593		-9.02878	15.9263	0.0605027	3.30961		-4.55313	-7.4749	11.0755	6.04888
	-26.0186	-6.78972	-2.7582	-80.3819		-7.32714	14.2246	1.76218	2.03335		-3.27693	-10.4527	11.9263	7.32509
	-22.1902	-8.06593	-6.58681	-82.9339		-8.17796	10.3958	4.74013	-2.64621		-6.68013	-9.60191	12.3518	8.6013
	-23.041	-7.64053	-6.16141	-83.7846		-5.6255	12.0975	2.61302	3.30961		-4.97853	-8.3257	10.6501	7.32509
	-24.3171	-7.64053	-4.03441	-84.21		-9.45419	12.0975	2.61302	-0.944557		-4.97853	-7.0495	11.5009	9.02671
	-23.4664	-10.6183	-2.7582	-83.7846		-5.6255	11.6721	3.03844	4.16044		-7.53093	-3.64626	14.9042	9.87752
	-27.2948	-10.1929	-8.7138	-85.486		-5.20009	11.6721	4.74013	4.58586		-6.68013	-5.77329	10.6501	7.75049
	-25.5933	-9.76754	-8.2884	-87.1873		-5.20009	12.0975	3.03844	2.88419		-5.40393	-4.07167	10.6501	9.87752
	-20.4887	-10.1929	-7.01221	-86.3367		-6.90173	9.97037	2.1876	0.331688		-6.25474	-6.19869	10.6501	7.32509
	-21.3395	-8.49133	-5.31061	-87.6127		-7.75255	7.41786	1.76218	0.757104		-6.68013	-7.0495	11.9263	9.87752
	-22.1902	-9.76754	-7.43761	-88.4634		-6.90173	11.2466	3.03844	2.88419		-4.55313	-8.75111	15.3297	9.87752
	-17.9364	-12.3199	-9.1392	-90.59		-10.7304	12.5229	3.46386	3.30961		-8.38173	-6.19869	11.5009	6.04888
	-21.3395	-10.1929	-7.01221	-90.59		-4.77467	9.97037	3.46386	0.757104		-4.55313	-6.62409	11.0755	8.1759
	-24.3171	-12.3199	-7.86301	-89.7394		-5.20009	11.6721	5.59097	2.88419		-4.12773	-6.19869	14.4788	7.75049
	-23.4664	-8.91674	-6.58681	-88.4634		-8.60337	9.97037	6.44182	4.58586		-6.68013	-7.0495	9.79929	9.87752
	-23.041	-13.1707	-9.1392	-92.2914		-6.47632	12.5229	1.33676	2.03335		-7.10553	-7.4749	12.7772	10.7283
	-21.7649	-12.7453	-7.43761	-93.9927		-9.02878	8.69412	3.88928	1.60794		-4.97853	-5.77329	11.9263	9.02671
	-17.9364	-12.7453	-7.01221	-92.2914		-11.1558	9.54495	0.485921	3.73502		-7.95633	-7.0495	13.2026	3.49648
	-19.638	-11.0437	-7.01221	-93.9927		-10.7304	6.14161	5.59097	0.757104		-5.40393	-5.77329	13.2026	5.62348
	-22.1902	-11.4691	-9.98999	-93.5674		-8.17796	7.84328	7.71809	2.88419		-8.80713	-4.92248	13.2026	9.45211
	-15.8095	-15.2977	-7.43761	-96.5447		-7.32714	10.3958	4.31471	1.18252		-7.95633	-3.64626	12.7772	8.6013
	-22.1902	-10.1929	-7.43761	-93.5674		-8.60337	9.11954	3.88928	2.88419		-4.97853	-2.79545	11.0755	6.89969
	-18.7872	-13.1707	-8.2884	-95.6941		-15.8353	6.56703	7.71809	3.73502		-7.53093	-6.19869	14.0534	7.32509
	-15.3841	-13.1707	-9.98999	-94.418		-7.75255	8.69412	5.59097	3.30961		-6.25474	-5.77329	10.2247	7.32509
	-19.2126	-14.8723	-7.01221	-96.1194		-10.7304	10.8212	4.74013	2.45877		-8.80713	-7.4749	10.2247	8.1759
	-17.9364	-8.91674	-7.86301	-97.3954		-9.45419	7.84328	7.71809	3.30961		-8.38173	-6.62409	12.3518	8.6013
	-18.3618	-10.6183	-7.86301	-99.522		-11.1558	8.2687	0.91134	3.73502		-8.38173	-8.75111	9.79929	8.6013
	-20.4887	-7.64053	-10.4154	-97.3954		-9.02878	10.3958	6.86724	2.45877		-3.70233	-4.49707	11.9263	11.5791
	-17.5111	-13.5961	-5.73601	-94.418		-13.2828	10.8212	4.74013	1.60794		-4.97853	-7.4749	14.9042	10.7283
	-14.108	-10.6183	-7.43761	-101.649		-11.5812	11.2466	6.0164	7.98923		-4.12773	-5.77329	12.7772	11.1537
	-18.3618	-7.64053	-7.01221	-98.246		-9.87959	14.2246	7.71809	2.88419		-10.0833	-7.9003	12.3518	8.1759
	-18.3618	-11.0437	-8.2884	-98.246		-13.7082	12.0975	5.16555	4.16044		-7.10553	-10.0273	10.2247	12.8554
	-19.2126	-10.6183	-7.86301	-102.499		-8.60337	13.7992	5.59097	0.331688		-10.9341	-7.9003	13.628	6.47428
	-17.5111	-11.8945	-8.2884	-96.5447		-12.8574	13.7992	8.99437	2.03335		-8.80713	-8.3257	14.4788	11.1537
	-19.638	-10.1929	-9.98999	-98.6714		-13.7082	15.0754	6.44182	1.60794		-7.10553	-7.4749	12.7772	12.0045
	-18.3618	-8.49133	-8.2884	-104.626		-9.45419	8.69412	6.0164	3.73502		-9.65792	-12.1543	15.7551	14.9824
	-17.0857	-11.8945	-4.45981	-106.753		-12.0066	15.0754	5.59097	2.03335		-8.80713	-7.4749	13.628	13.2808
	-18.7872	-8.91674	-8.2884	-103.775		-12.8574	11.6721	8.99437	3.73502		-6.68013	-8.75111	14.0534	10.3029
	-17.0857	-11.4691	-8.2884	-102.074		-12.432	13.7992	6.0164	0.757104		-9.65792	-5.77329	11.9263	10.7283
	-16.2349	-14.0215	-5.31061	-106.327		-13.2828	10.8212	6.44182	4.58586		-8.38173	-6.19869	15.7551	13.2808
	-20.0634	-9.76754	-12.117	-101.649		-9.87959	15.5009	6.86724	1.60794		-5.82933	-6.62409	14.9042	12.0045
	-17.9364	-10.1929	-8.2884	-105.051		-9.02878	15.0754	4.74013	4.16044		-9.23253	-5.34788	13.2026	16.6841
	-16.2349	-9.76754	-8.7138	-102.074		-10.305	10.8212	7.29267	2.45877		-5.40393	-5.34788	15.3297	15.4078
	-17.0857	-10.1929	-9.1392	-105.902		-13.7082	10.3958	7.29267	4.58586		-7.53093	-7.4749	12.3518	12.8554
	-18.3618	-14.4469	-11.2662	-110.155		-13.7082	10.3958	5.16555	2.03335		-3.70233	-7.4749	11.9263	14.1316
	-16.2349	-11.8945	-9.1392	-106.753		-8.17796	12.0975	8.99437	4.58586		-7.53093	-8.3257	10.6501	12.0045
	-17.0857	-11.8945	-8.2884	-107.178		-11.1558	11.6721	8.14352	4.16044		-7.95633	-8.75111	14.9042	14.1316
	-12.8318	-8.91674	-9.1392	-105.902		-11.5812	12.5229	6.0164	2.88419		-8.38173	-6.62409	16.6059	12.8554
	-15.3841	-10.1929	-8.2884	-109.305		-14.5591	13.7992	6.86724	4.58586		-7.10553	-7.9003	15.7551	9.45211
	-17.9364	-13.5961	-8.7138	-107.603		-12.432	10.8212	6.0164	3.30961		-7.10553	-7.9003	10.6501	8.1759
	-14.5334	-14.0215	-9.5646	-109.305		-9.87959	13.3737	8.14352	6.28754		-9.65792	-7.4749	16.1805	9.87752
	-17.0857	-14.8723	-9.5646	-110.58		-5.20009	13.3737	4.31471	3.30961		-5.82933	-7.0495	12.3518	8.6013
	-14.9588	-14.4469	-12.9678	-106.753		-9.87959	12.5229	9.84522	3.30961		-8.38173	-6.19869	12.7772	9.45211
	-17.5111	-14.0215	-8.2884	-111.006		-12.8574	13.7992	5.59097	6.71296		-6.68013	-12.5797	11.0755	10.3029
	-13.6826	-32.7387	-14.2439	-112.707		-9.87959	12.0975	11.1215	3.30961		-6.68013	-12.1543	13.2026	9.87752
	-18.3618	-39.9701	-8.7138	-113.558		-6.90173	11.2466	6.0164	2.88419		-7.10553	-12.5797	12.3518	11.1537
	-14.9588	-39.1194	-7.86301	-113.983		-11.1558	11.2466	6.0164	2.88419		-7.10553	-12.1543	17.0313	10.7283
	-13.2572	-39.1194	-5.31061	-115.259		-11.5812	12.0975	5.59097	2.45877		-9.65792	-12.5797	10.2247	10.3029
	-13.6826	-37.4179	-7.01221	-118.661		-9.87959	9.97037	8.56894	6.28754		-7.95633	-9.17651	15.7551	11.5791
	-14.5334	-40.3955	-7.43761	-113.132		-9.02878	13.7992	7.29267	3.73502		-7.53093	-7.0495	12.3518	7.32509
	-11.5557	-35.7164	-10.4154	-117.386		-13.2828	13.7992	5.59097	3.73502		-9.23253	-10.8781	12.3518	8.6013
	-17.0857	-38.694	-9.1392	-118.661		-12.432	13.3737	6.44182	6.28754		-6.68013	-8.3257	12.7772	6.89969
	-12.4065	-39.9701	-10.8408	-115.259		-10.305	13.7992	4.31471	4.58586		-5.40393	-7.9003	10.6501	9.02671
	-11.5557	-39.5448	-11.2662	-116.96		-9.87959	11.6721	8.56894	4.16044		-8.80713	-12.5797	10.6501	7.32509
	-14.5334	-40.8209	-9.5646	-116.96		-11.5812	10.3958	6.86724	5.4367		-8.80713	-9.60191	14.9042	12.43
	-14.5334	-42.5224	-8.7138	-119.512		-10.7304	14.65	6.0164	2.88419		-9.65792	-15.5575	13.2026	8.1759
	-16.6603	-41.2463	-8.2884	-117.386		-14.5591	14.2246	6.86724	5.4367		-12.6357	-10.4527	13.628	6.04888
	-13.6826	-42.097	-4.88521	-119.512		-11.5812	12.9483	6.86724	4.58586		-9.23253	-13.0051	10.2247	5.19808
	-14.108	-42.097	-4.88521	-116.96		-17.1115	15.5009	7.29267	5.86212		-8.38173	-10.4527	14.4788	6.47428
	-11.9811	-42.9478	-4.45981	-121.639		-12.432	12.5229	8.99437	1.18252		-10.9341	-11.3035	12.3518	6.89969
	-15.3841	-41.6716	-7.01221	-119.937		-14.1337	15.9263	11.1215	4.16044		-9.65792	-12.5797	12.3518	5.19808
	-11.1303	-47.6268	-9.98999	-123.765		-11.5812	15.5009	11.9724	4.58586		-8.80713	-15.1321	9.37388	7.32509
	-11.1303	-47.2015	-6.58681	-121.213		-12.432	15.5009	9.4198	4.16044		-11.3595	-10.0273	12.7772	4.34728
	-14.108	-46.7761	-9.1392	-122.064		-11.5812	11.2466	11.9724	5.01128		-9.65792	-10.4527	14.0534	6.89969
	-12.8318	-44.6492	-7.01221	-123.765		-12.0066	13.7992	13.2486	2.88419		-8.80713	-10.8781	12.7772	7.75049
	-14.5334	-48.0522	-6.58681	-125.892		-15.4099	14.2246	6.44182	-1.36997		-7.95633	-10.4527	15.3297	9.02671
	-15.8095	-50.6044	-6.58681	-125.892		-15.8353	12.5229	6.86724	-1.79539		-5.40393	-11.3035	13.628	8.1759
	-14.108	-51.8805	-6.58681	-127.168		-13.7082	11.6721	6.44182	2.88419		-7.53093	-11.7289	14.4788	8.6013
	-14.5334	-45.9254	-9.1392	-125.892		-12.8574	13.7992	7.71809	-0.0937273		-10.5087	-7.9003	12.7772	7.32509
	-14.5334	-46.3507	-4.45981	-128.018		-13.7082	18.9043	4.74013	-5.19868		-7.53093	-7.0495	15.7551	8.6013
	-11.9811	-46.7761	-5.31061	-130.995		-15.4099	13.7992	7.29267	-1.79539		-6.68013	-13.0051	11.9263	8.1759
	-17.0857	-49.7537	-6.58681	-128.869		-15.4099	12.9483	5.59097	-1.79539		-10.9341	-11.7289	12.7772	9.87752
	-17.0857	-50.179	-8.7138	-130.57		-17.9623	14.65	6.0164	-0.519142		-15.1881	-10.4527	14.4788	8.6013
	-17.0857	-53.582	-9.1392	-130.995		-14.5591	13.7992	7.71809	3.30961		-13.9119	-8.3257	13.2026	11.5791
	-14.9588	-51.4552	-7.86301	-128.869		-14.5591	14.65	7.71809	3.30961		-12.2103	-12.1543	15.3297	11.1537
	-15.3841	-55.2834	-7.01221	-131.846		-14.9845	10.8212	10.6961	2.03335		-13.9119	-11.7289	17.0313	8.1759
	-15.8095	-51.4552	-6.16141	-131.846		-19.2385	14.2246	5.16555	0.331688		-16.0388	-11.7289	13.628	7.32509
	-16.6603	-55.7088	-7.86301	-136.524		-14.9845	12.9483	7.71809	2.03335		-14.7627	-12.1543	13.628	12.43
	-17.5111	-51.0298	-6.58681	-133.547		-14.5591	9.11954	6.0164	1.60794		-10.0833	-9.60191	11.9263	9.87752
	-16.6603	-56.9849	-10.4154	-133.122		-15.8353	10.8212	9.4198	0.331688		-11.7849	-9.60191	9.79929	12.0045
	-17.0857	-57.8356	-6.58681	-136.099		-16.2607	10.8212	6.44182	0.757104		-12.2103	-12.5797	12.3518	9.45211
	-14.5334	-58.261	-9.5646	-132.697		-15.4099	11.6721	6.86724	-0.944557		-11.3595	-8.75111	9.79929	12.0045
	-20.4887	-58.261	-10.8408	-133.547		-17.1115	13.3737	6.0164	2.03335		-14.7627	-11.3035	12.3518	10.7283
	-20.0634	-58.261	-8.7138	-139.501		-14.1337	11.2466	7.29267	1.60794		-16.0388	-12.5797	10.6501	11.1537
	-18.7872	-56.5595	-9.1392	-137.375		-15.4099	15.5009	7.71809	-0.0937273		-13.4865	-10.4527	11.0755	11.5791
	-39.6305	-59.537	-8.7138	-139.927		-18.3877	11.2466	4.74013	-0.0937273		-13.9119	-11.7289	14.0534	9.87752
	-46.0109	-59.9624	-11.2662	-140.777		-14.1337	12.0975	6.86724	0.331688		-15.6134	-12.5797	13.2026	5.62348
	-41.7573	-57.8356	-9.98999	-144.18		-16.6861	6.56703	6.0164	-3.07162		-14.7627	-10.8781	13.2026	7.32509
	-41.7573	-62.0892	-7.01221	-143.754		-11.5812	6.99245	6.44182	-0.519142		-15.6134	-12.5797	13.2026	7.75049
	-42.1826	-60.8131	-7.86301	-140.777		-10.7304	10.8212	8.99437	-2.2208		-10.0833	-10.0273	13.628	9.02671
	-38.3544	-58.261	-8.2884	-143.754		-14.9845	9.11954	7.29267	2.45877		-16.0388	-14.7067	11.0755	10.7283
	-41.7573	-62.0892	-9.5646	-142.053		-15.4099	13.3737	6.0164	-0.0937273		-10.0833	-13.4305	8.52306	6.89969
	-41.3319	-56.9849	-9.5646	-147.157		-13.2828	9.11954	7.29267	2.03335		-15.6134	-15.5575	11.5009	9.02671
	-42.1826	-62.5145	-10.4154	-147.157		-12.0066	8.2687	9.84522	-2.2208		-13.9119	-16.8337	11.5009	6.89969
	-43.0334	-62.0892	-12.117	-146.731		-12.432	10.3958	4.74013	-0.519142		-13.0611	-13.0051	15.3297	8.1759
	-42.608	-60.8131	-9.98999	-145.881		-16.2607	8.2687	4.74013	1.60794		-13.4865	-15.5575	12.7772	6.04888
	-43.8841	-59.537	-13.3932	-145.455		-16.2607	9.11954	4.74013	-1.36997		-13.9119	-13.8559	10.6501	7.75049
	-43.0334	-62.0892	-11.2662	-146.731		-13.2828	7.41786	6.0164	0.331688		-16.8896	-14.2813	8.52306	6.47428
	-45.1602	-60.3878	-13.8185	-148.433		-13.7082	7.41786	5.59097	-0.944557		-17.315	-18.1099	10.2247	2.64568
	-41.7573	-64.6413	-14.2439	-150.134		-15.8353	9.54495	5.16555	0.331688		-19.0166	-13.8559	8.94847	4.34728
	-48.9884	-68.8949	-15.0947	-150.559		-15.8353	7.41786	4.31471	-2.64621		-15.1881	-16.4083	11.0755	3.92188
	-47.2869	-64.6413	-10.8408	-150.984		-14.9845	9.54495	4.74013	-0.944557		-16.8896	-20.2368	12.3518	4.77268
	-44.3094	-67.1934	-10.8408	-154.386		-15.8353	10.3958	4.31471	-0.519142		-16.4642	-18.5352	8.52306	5.62348
	-47.7123	-68.8949	-14.6693	-153.961		-15.8353	5.7162	1.76218	-0.944557		-13.4865	-15.5575	8.09765	0.944082
	-50.2644	-71.447	-12.117	-156.513		-15.4099	7.41786	3.46386	-2.2208		-16.4642	-18.1099	8.09765	5.19808
	-48.9884	-71.447	-14.2439	-154.386		-14.9845	10.8212	0.91134	0.331688		-17.7404	-21.0876	6.39602	4.77268
	-49.8391	-68.0442	-14.2439	-153.961		-16.6861	8.69412	4.31471	-1.79539		-17.315	-18.1099	6.82142	2.64568
	-52.8166	-71.8723	-14.2439	-155.237		-14.5591	6.14161	3.46386	-2.2208		-16.0388	-18.1099	7.24683	5.62348
	-48.563	-72.2977	-14.6693	-158.214		-14.9845	8.2687	1.76218	-1.36997		-16.4642	-20.2368	7.24683	4.34728
	-49.8391	-75.7004	-9.98999	-156.938		-15.8353	6.56703	0.485921	-4.77327		-14.7627	-19.8114	5.11979	3.07108
	-48.1377	-74.8497	-12.9678	-158.214		-12.8574	4.43995	0.91134	2.45877		-17.315	-16.4083	8.94847	1.79488
	-49.4137	-69.7455	-14.2439	-161.616		-14.9845	5.29078	-0.364916	-3.92245		-17.315	-19.8114	8.94847	0.518684
	-49.8391	-75.2751	-13.8185	-159.915		-18.8131	9.54495	2.61302	-2.2208		-17.7404	-20.2368	8.94847	-1.1829
	-53.6673	-76.5511	-12.9678	-160.34		-12.0066	5.29078	2.61302	-3.92245		-15.1881	-22.3638	13.628	0.944082
	-49.8391	-78.2525	-12.117	-157.789		-17.9623	5.29078	3.46386	-2.2208		-19.8673	-18.9606	7.67224	-0.757507
	-50.6898	-76.5511	-11.2662	-160.766		-18.8131	9.97037	2.1876	-2.2208		-18.1658	-17.2591	9.79929	-1.1829
	-51.9659	-77.4018	-12.9678	-166.72		-20.0893	6.99245	3.03844	-4.34786		-16.4642	-18.5352	9.79929	-2.45909
	-50.6898	-78.6778	-12.5424	-165.018		-18.8131	4.43995	-0.790334	-2.2208		-14.3373	-17.2591	13.2026	-3.73527
	-51.1151	-78.2525	-12.5424	-161.191		-18.3877	7.41786	0.0605027	1.18252		-20.2927	-19.8114	11.9263	-4.58606
	-53.6673	-82.9312	-15.9455	-165.018		-18.8131	4.86537	0.0605027	-0.0937273		-21.1435	-19.386	12.7772	-3.30988
	-55.794	-77.8272	-15.0947	-162.042		-19.6639	9.11954	1.76218	-3.07162		-19.442	-20.2368	13.2026	0.518684
	-54.518	-80.3792	-16.3709	-164.168		-16.6861	7.41786	0.91134	-1.36997		-16.8896	-17.2591	13.2026	2.64568
	-55.3687	-80.8045	-16.3709	-166.294		-19.6639	9.11954	0.485921	-1.36997		-18.1658	-19.386	17.4567	1.36948
	-55.3687	-84.6326	-13.8185	-163.743		-15.8353	6.99245	0.485921	-0.0937273		-19.442	-21.9384	11.0755	-3.30988
	-56.2194	-85.0579	-14.2439	-165.869		-17.5369	6.14161	1.76218	-3.92245		-16.8896	-23.2145	12.7772	-2.88448
	-55.3687	-85.9086	-16.7963	-164.593		-18.3877	6.56703	0.91134	-2.2208		-18.1658	-21.0876	9.79929	-0.757507
	-55.794	-82.9312	-17.2217	-170.122		-17.5369	7.41786	-1.21575	-2.64621		-16.8896	-22.7892	16.6059	0.0932868
	-57.0701	-83.7819	-18.4978	-166.72		-14.5591	5.7162	1.76218	-3.49704		-16.8896	-20.6622	11.0755	2.22028
	-60.4728	-83.3566	-16.7963	-170.122		-17.1115	5.29078	-2.91742	-0.944557		-20.2927	-21.9384	12.7772	-4.58606
	-53.6673	-87.1846	-18.9232	-170.122		-15.8353	8.2687	4.31471	-4.77327		-20.2927	-20.6622	14.4788	-2.03369
	-61.3235	-92.7139	-14.6693	-169.271		-16.2607	4.86537	0.0605027	-5.62409		-24.5466	-23.6399	12.7772	-0.33211
	-61.7489	-89.7366	-13.8185	-170.972		-19.2385	7.41786	-0.364916	-4.34786		-21.1435	-19.8114	12.3518	-6.71302
	-63.8756	-90.162	-18.4978	-168.846		-14.9845	6.56703	2.61302	-5.19868		-19.0166	-17.6845	11.9263	-1.6083
	-64.3009	-88.886	-17.6471	-170.972		-20.0893	3.58912	2.61302	-1.79539		-20.2927	-19.8114	11.0755	1.36948
	-68.5543	-89.7366	-13.8185	-169.271		-17.9623	8.69412	0.91134	-6.90032		-22.8451	-19.8114	7.67224	3.92188
	-66.4276	-93.5646	-18.4978	-170.547		-17.5369	7.84328	1.76218	-0.0937273		-20.7181	-17.6845	12.3518	0.0932868
	-67.7037	-87.6099	-16.3709	-171.397		-14.9845	5.29078	0.485921	-3.92245		-19.8673	-20.2368	11.0755	1.36948
	-70.2557	-92.7139	-13.8185	-173.949		-18.3877	4.43995	2.1876	-4.34786		-21.9943	-19.8114	12.3518	2.22028
	-69.8304	-92.2886	-16.7963	-176.926		-19.2385	2.31288	1.33676	-4.34786		-18.5912	-18.9606	10.2247	-2.45909
	-68.9797	-94.8406	-16.3709	-175.225		-17.5369	5.29078	-1.21575	-3.49704		-21.5689	-19.386	9.37388	0.518684
	-68.129	-93.1393	-16.3709	-175.65		-14.5591	4.43995	-2.91742	-3.92245		-23.6958	-18.5352	10.6501	-2.03369
	-69.8304	-91.438	-18.9232	-176.075		-14.1337	7.41786	-0.364916	-4.77327		-21.1435	-21.513	7.24683	-2.88448
	-73.2331	-93.1393	-15.9455	-176.926		-14.5591	4.86537	0.485921	-8.60196		-19.442	-15.9829	5.97061	-1.6083
	-72.3824	-96.5419	-15.9455	-181.604		-20.0893	4.86537	0.91134	-6.47491		-23.6958	-18.5352	8.09765	-2.45909
	-72.3824	-95.6913	-20.1994	-181.179		-18.3877	4.01454	-0.790334	-5.19868		-21.9943	-19.8114	8.52306	-0.33211
	-71.1064	-92.7139	-20.1994	-180.753		-13.7082	3.58912	-4.61908	-3.49704		-24.1212	-19.8114	9.37388	-5.01145
	-73.6584	-99.0939	-15.9455	-178.627		-17.1115	3.58912	-1.64117	-8.60196		-21.5689	-23.6399	7.67224	-3.73527
	-75.3597	-97.3926	-18.4978	-179.478		-20.0893	4.86537	-2.492	-6.47491		-23.2704	-19.8114	9.37388	-2.03369
	-73.2331	-92.7139	-17.2217	-179.903		-16.6861	4.01454	-0.790334	-5.62409		-26.2481	-20.2368	9.37388	-2.88448
	-73.6584	-93.9899	-16.3709	-182.88		-15.8353	6.56703	-0.364916	-6.47491		-25.8227	-18.9606	10.6501	-2.45909
	-74.9344	-97.3926	-15.9455	-181.179		-16.6861	9.54495	1.76218	-5.62409		-25.3974	-19.8114	12.3518	-1.6083
	-76.6357	-99.5192	-15.5201	-181.179		-12.8574	4.43995	-1.64117	-9.02737		-25.8227	-19.386	8.94847	-2.03369
	-73.6584	-100.37	-16.3709	-182.88		-17.5369	9.11954	-3.34283	-7.75114		-26.2481	-19.8114	8.94847	-2.88448
	-77.0611	-101.221	-15.5201	-184.581		-16.6861	6.99245	-0.790334	-5.62409		-25.8227	-22.3638	11.0755	-4.58606
	-80.4637	-98.2432	-17.2217	-183.305		-17.5369	4.01454	-1.21575	-6.47491		-25.3974	-17.2591	9.79929	-5.01145
	-77.4864	-99.5192	-15.5201	-182.454		-14.5591	4.01454	-3.34283	-5.62409		-26.2481	-21.0876	10.2247	-3.30988
	-79.1877	-100.795	-11.6916	-185.431		-16.6861	2.31288	-1.21575	-9.45277		-28.375	-21.0876	7.24683	-3.30988
	-82.5903	-101.646	-15.9455	-182.454		-18.3877	4.86537	-2.492	-4.77327		-26.6735	-20.6622	9.79929	-4.16067
	-83.0157	-102.071	-14.6693	-187.557		-18.8131	4.86537	-4.61908	-6.0495		-26.6735	-20.6622	8.94847	-6.28763
	-83.441	-103.347	-12.117	-184.581		-21.7909	2.7383	0.91134	-10.3036		-23.6958	-21.513	13.2026	-6.71302
	-77.0611	-102.071	-14.2439	-186.282		-25.194	6.99245	-3.34283	-9.87818		-25.8227	-20.2368	11.0755	-5.01145
	-80.0384	-104.623	-12.9678	-188.408		-22.2163	4.01454	-4.61908	-9.45277		-25.8227	-23.2145	9.37388	-9.26536
	-83.0157	-105.899	-9.5646	-190.109		-20.5147	4.86537	-5.04449	-3.92245		-23.6958	-24.0653	10.2247	-3.30988
	-82.165	-104.198	-12.117	-186.282		-20.9401	3.16371	-0.364916	-7.75114		-24.972	-20.6622	10.2247	-6.71302
	-83.0157	-105.474	-8.7138	-187.557		-24.3432	4.86537	-4.19366	-8.17655		-26.2481	-21.9384	7.67224	-7.5638
	-83.8663	-109.302	-12.9678	-188.833		-21.3655	5.7162	-2.492	-10.3036		-25.8227	-21.513	10.6501	-6.71302
	-85.5676	-107.6	-10.8408	-190.109		-20.9401	3.58912	-1.64117	-8.17655		-22.4197	-23.2145	10.2247	-6.71302
	-85.5676	-108.026	-12.5424	-190.534		-21.7909	2.7383	-2.492	-8.60196		-25.3974	-24.9161	11.9263	-1.6083
	-86.4183	-114.405	-12.5424	-189.684		-21.3655	1.46206	-2.91742	-12.856		-26.2481	-23.2145	2.99277	-8.83997
	-89.3955	-113.129	-12.9678	-190.959		-21.7909	3.16371	-2.06659	-9.87818		-28.8004	-21.9384	8.09765	-4.58606
	-85.5676	-112.704	-10.8408	-193.511		-20.9401	0.611234	-1.64117	-11.1544		-26.6735	-21.9384	11.0755	-3.73527
	-85.9929	-111.853	-9.98999	-196.062		-22.2163	4.86537	-1.64117	-10.729		-27.5243	-24.0653	10.2247	-6.28763
	-87.6942	-113.98	-15.0947	-193.511		-20.9401	3.16371	-3.76825	-10.729		-26.6735	-24.0653	11.0755	-6.28763
	-88.9702	-114.405	-9.98999	-193.936		-20.0893	0.611234	0.0605027	-12.856		-32.6288	-24.9161	8.09765	-5.43685
	-85.9929	-114.831	-11.6916	-195.637		-18.8131	0.611234	-3.76825	-10.729		-29.2258	-24.4907	8.52306	-4.58606
	-89.8208	-113.129	-10.8408	-197.338		-23.0671	6.99245	-0.364916	-9.87818		-30.0766	-24.9161	11.0755	-5.43685
	-86.4183	-113.98	-11.6916	-197.763		-21.7909	1.03665	-0.790334	-10.729		-29.6512	-25.7669	8.52306	-4.16067
	-86.4183	-117.808	-12.9678	-200.74		-24.7686	1.46206	-2.06659	-10.729		-30.5019	-24.4907	8.94847	-10.1161
	-90.2462	-113.98	-12.117	-202.441		-26.8956	1.46206	-3.34283	-9.02737		-32.2035	-25.3415	9.37388	-7.13841
	-88.5449	-116.107	-11.2662	-199.89		-25.6194	4.86537	-1.21575	-9.87818		-30.9273	-27.043	9.37388	-12.6685
	-89.3955	-115.681	-11.2662	-201.165		-24.3432	0.611234	-0.790334	-11.1544		-30.5019	-24.0653	8.09765	-7.98919
	-88.5449	-116.957	-12.5424	-200.315		-23.0671	3.16371	-3.76825	-10.729		-33.4796	-30.4461	10.2247	-10.9669
	-91.9475	-119.509	-14.2439	-202.866		-26.0448	1.88747	0.0605027	-9.45277		-30.9273	-27.4684	8.09765	-11.3923
	-89.3955	-115.256	-14.6693	-203.292		-25.194	2.7383	-2.91742	-6.0495		-36.8826	-24.4907	8.94847	-12.6685
	-88.9702	-119.509	-23.1771	-206.694		-26.0448	-0.239588	-1.64117	-10.729		-34.3303	-27.4684	10.6501	-13.0939
	-91.9475	-118.233	-35.0877	-205.418		-28.5972	2.31288	0.0605027	-9.45277		-33.0542	-28.3192	10.2247	-13.0939
	-90.6715	-119.934	-37.2146	-208.82		-25.6194	5.29078	-2.06659	-8.17655		-34.3303	-27.4684	11.0755	-10.9669
	-92.7981	-116.532	-37.2146	-206.694		-27.321	4.43995	-3.76825	-9.02737		-33.4796	-27.043	9.37388	-13.9446
	-94.074	-121.21	-34.6624	-204.567		-24.7686	1.88747	-1.21575	-7.32573		-35.1811	-25.3415	9.79929	-12.6685
	-92.7981	-121.21	-36.7892	-210.095		-25.6194	4.43995	-3.34283	-9.45277		-35.1811	-28.3192	9.79929	-8.83997
	-94.9247	-121.21	-36.3639	-207.119		-24.7686	3.58912	-3.76825	-7.75114		-34.3303	-27.4684	6.39602	-10.9669
	-94.4994	-120.36	-35.9385	-209.245		-25.6194	4.86537	-0.790334	-8.17655		-34.7557	-26.1923	8.52306	-7.5638
	-97.9019	-121.21	-35.5131	-210.521		-23.9178	1.88747	-3.76825	-6.0495		-33.905	-27.043	6.39602	-9.69075
	-95.7753	-124.187	-35.5131	-207.969		-26.0448	0.185823	-4.61908	-6.90032		-34.7557	-22.3638	6.39602	-10.5415
	-100.454	-122.486	-38.0654	-213.922		-26.8956	4.01454	-2.492	-6.90032		-36.8826	-23.2145	6.39602	-9.26536
	-99.6031	-122.486	-38.0654	-214.773		-26.8956	3.16371	-1.64117	-9.45277		-34.7557	-25.3415	6.82142	-7.13841
	-98.3272	-122.912	-40.6176	-214.348		-23.9178	3.16371	-2.91742	-8.60196		-35.6065	-26.6176	8.52306	-12.6685
	-97.0512	-121.636	-40.6176	-212.222		-26.0448	-1.09041	-4.19366	-10.3036		-33.0542	-27.8938	8.09765	-11.3923
	-102.155	-123.762	-39.7668	-213.497		-27.321	1.88747	-5.04449	-9.45277		-33.4796	-26.6176	6.82142	-7.13841
	-99.6031	-123.337	-41.0429	-215.198		-23.0671	4.43995	0.0605027	-8.17655		-34.3303	-24.0653	5.11979	-13.5192
	-100.879	-126.739	-44.0205	-216.049		-22.6417	0.611234	-2.06659	-8.60196		-30.0766	-30.0207	5.97061	-13.0939
	-102.155	-125.463	-43.1698	-217.75		-23.4925	-1.51582	-3.34283	-9.45277		-33.905	-27.4684	5.5452	-9.26536
	-98.3272	-127.165	-44.4459	-216.899		-24.3432	1.46206	-0.364916	-9.87818		-34.7557	-27.043	5.5452	-13.0939
	-104.282	-129.716	-43.1698	-217.324		-25.194	-0.239588	-2.91742	-6.47491		-36.4572	-28.3192	8.52306	-12.6685
	-103.006	-130.567	-44.0205	-219.45		-26.8956	1.88747	-5.04449	-9.45277		-35.6065	-27.043	6.82142	-13.0939
	-102.155	-128.015	-44.8713	-220.726		-24.7686	-1.09041	-4.61908	-8.60196		-35.1811	-28.3192	5.5452	-10.1161
	-103.006	-129.291	-46.9981	-219.45		-25.6194	-3.21745	-3.34283	-9.45277		-37.308	-29.17	1.29115	-13.5192
	-103.856	-132.268	-47.8488	-220.726		-23.4925	-2.36664	-4.61908	-12.4306		-37.7333	-27.4684	5.5452	-10.1161
	-101.73	-131.418	-44.4459	-222.002		-25.194	-3.64286	-2.91742	-10.729		-34.7557	-28.7446	3.84358	-12.2431
	-105.557	-131.418	-46.1474	-223.703		-24.7686	-2.36664	-4.61908	-10.3036		-37.308	-29.5953	4.26898	-10.9669
	-106.833	-129.716	-47.8488	-222.427		-25.6194	-5.7699	-5.46991	-9.02737		-36.4572	-26.6176	1.71655	-12.2431
	-108.109	-132.268	-46.9981	-233.483		-27.321	-4.06827	-5.46991	-11.1544		-39.0095	-31.2969	2.56736	-10.9669
	-105.132	-132.268	-49.5503	-227.955		-23.4925	-3.21745	-6.32073	-8.60196		-38.5841	-29.5953	0.440345	-8.41458
	-111.086	-133.544	-48.2742	-228.38		-23.4925	-1.94123	-5.89532	-10.3036		-38.1587	-29.5953	2.14196	-13.0939
	-106.408	-131.418	-50.401	-227.53		-22.6417	-3.21745	-3.34283	-8.17655		-36.4572	-28.3192	2.99277	-14.37
	-110.661	-134.395	-50.8264	-229.656		-21.7909	-4.49368	-7.17156	-10.729		-36.0318	-31.2969	2.99277	-10.5415
	-111.937	-133.544	-50.8264	-231.782		-25.6194	-1.94123	-6.32073	-11.1544		-39.0095	-31.2969	0.440345	-11.8177
	-111.937	-132.693	-53.8039	-229.231		-22.6417	-4.91908	-6.32073	-10.3036		-39.4348	-29.5953	1.71655	-11.8177
	-111.086	-136.521	-54.6546	-230.081		-20.9401	-2.79205	-6.74615	-13.2814		-38.1587	-30.8715	-2.53746	-11.3923
	-114.914	-138.222	-51.6771	-228.38		-24.7686	-5.34449	-6.32073	-8.17655		-41.987	-30.8715	-0.835861	-9.26536
	-113.638	-136.096	-58.0574	-234.758		-22.2163	-6.62071	-2.492	-13.7068		-34.7557	-29.17	0.865748	-12.2431
	-114.064	-140.349	-56.7814	-231.782		-20.0893	-4.91908	-2.91742	-12.0052		-38.5841	-34.2745	-3.38826	-10.9669
	-115.339	-138.648	-55.08	-232.632		-18.8131	-3.21745	-0.790334	-9.87818		-36.4572	-27.8938	0.440345	-12.2431
	-112.788	-138.648	-57.2067	-231.357		-23.4925	-2.79205	-6.32073	-11.1544		-38.1587	-29.17	5.5452	-12.6685
	-113.638	-140.349	-58.9082	-230.506		-19.2385	-0.239588	-5.46991	-12.856		-40.7109	-30.8715	1.71655	-16.0715
	-115.339	-141.199	-56.7814	-231.782		-21.3655	-1.51582	-5.46991	-9.87818		-36.4572	-27.4684	0.440345	-14.37
	-113.213	-139.073	-59.7589	-228.805		-26.8956	-3.21745	-2.492	-11.1544		-39.4348	-31.7223	0.0149426	-13.9446
	-111.512	-139.073	-61.0349	-233.058		-19.6639	-6.1953	-5.04449	-10.3036		-37.7333	-28.3192	-1.68666	-12.2431
	-115.765	-139.498	-59.3335	-234.758		-21.3655	-4.06827	-5.46991	-9.87818		-38.1587	-28.7446	1.29115	-13.0939
	-113.638	-142.475	-61.0349	-234.758		-22.6417	-2.79205	-4.61908	-12.856		-37.7333	-29.17	-1.26126	-13.5192
	-111.937	-139.923	-61.8856	-236.034		-19.6639	-4.49368	-2.06659	-11.1544		-35.6065	-28.3192	-3.38826	-15.6462
	-117.466	-141.625	-62.311	-238.585		-24.7686	-2.79205	-3.76825	-11.1544		-38.5841	-26.1923	-3.38826	-14.37
	-115.339	-142.05	-66.1391	-239.436		-23.4925	-4.06827	-2.06659	-10.729		-39.0095	-30.8715	-3.38826	-12.6685
	-114.064	-143.326	-63.587	-237.31		-23.4925	-1.94123	-3.76825	-9.87818		-38.5841	-25.3415	-0.410459	-16.0715
	-114.914	-142.475	-66.1391	-239.011		-26.8956	-1.51582	-7.59697	-12.4306		-40.7109	-28.3192	-2.11206	-17.7731
	-114.489	-140.349	-63.587	-242.837		-22.2163	-4.49368	-5.04449	-13.7068		-36.4572	-30.8715	-0.410459	-14.7954
	-115.765	-144.176	-68.2659	-239.861		-22.2163	-2.79205	-4.19366	-14.983		-40.7109	-32.9984	1.71655	-16.0715
	-116.19	-142.9	-67.4152	-239.861		-24.3432	-3.21745	-7.59697	-9.87818		-38.1587	-31.7223	-1.68666	-15.2208
	-115.339	-141.625	-70.3926	-242.837		-23.9178	-1.09041	-5.89532	-11.1544		-38.1587	-32.9984	-0.835861	-16.0715
	-114.064	-142.05	-71.2433	-243.688		-24.7686	-1.09041	-2.06659	-12.0052		-37.308	-32.1476	-2.96286	-15.2208
	-120.868	-145.452	-65.7138	-244.538		-21.3655	-3.64286	-5.89532	-11.1544		-39.8602	-32.573	-2.53746	-16.9223
	-115.765	-147.153	-75.0714	-245.389		-24.7686	-3.21745	-4.61908	-9.45277		-39.0095	-33.8492	-2.11206	-16.4969
	-119.592	-144.602	-74.646	-242.837		-20.5147	-4.49368	-3.34283	-13.7068		-36.4572	-33.8492	-6.36605	-18.6238
	-117.041	-145.877	-71.6686	-245.814		-20.9401	-3.21745	-7.17156	-11.1544		-39.4348	-34.2745	-0.835861	-19.9
	-118.742	-148.004	-75.0714	-251.767		-19.2385	-5.34449	-5.04449	-8.60196		-41.5617	-31.2969	-5.08986	-17.7731
	-121.294	-143.751	-76.3474	-246.664		-21.3655	-5.34449	-3.76825	-9.87818		-41.5617	-34.2745	-4.23906	-20.3254
	-120.868	-148.004	-77.1981	-246.239		-21.7909	0.611234	-4.61908	-10.3036		-35.1811	-36.4014	-1.26126	-18.1985
	-121.294	-149.705	-75.0714	-249.641		-23.4925	-5.34449	-7.59697	-12.4306		-37.7333	-31.7223	-2.96286	-22.0269
	-121.294	-149.28	-79.3248	-248.79		-25.6194	-5.7699	-3.76825	-15.4084		-39.0095	-35.1253	-3.38826	-20.7507
	-124.271	-151.406	-80.1754	-250.066		-23.4925	-5.7699	-4.61908	-12.856		-38.5841	-32.9984	-3.38826	-22.4523
	-122.995	-149.705	-80.1754	-248.365		-24.3432	-5.34449	-3.76825	-11.5798		-40.2856	-34.6999	-5.94065	-21.6015
	-127.673	-148.854	-79.7501	-250.066		-28.1718	-5.34449	-6.74615	-12.0052		-41.5617	-34.6999	-3.81366	-19.9
	-121.719	-148.854	-83.1528	-250.916		-21.7909	-4.06827	-6.32073	-11.5798		-39.0095	-32.1476	-3.81366	-19.4746
	-125.972	-152.257	-82.7275	-254.318		-23.4925	-6.62071	-6.74615	-10.3036		-41.5617	-36.8268	0.440345	-19.9
	-126.822	-150.13	-81.0261	-249.641		-21.7909	-4.91908	-7.17156	-11.5798		-40.7109	-35.5507	-2.53746	-16.9223
	-123.845	-153.958	-85.2794	-248.79		-21.3655	-8.32233	-8.02238	-9.02737		-39.8602	-35.1253	-0.835861	-21.6015
	-127.673	-150.981	-83.5781	-251.767		-22.2163	-8.32233	-5.04449	-13.2814		-44.1139	-34.6999	-2.11206	-19.9
	-126.397	-150.13	-84.4288	-254.743		-21.7909	-5.7699	-10.5748	-12.4306		-47.5168	-36.4014	-5.94065	-19.9
	-126.822	-154.383	-84.4288	-251.341		-20.5147	-5.34449	-7.59697	-12.4306		-48.3676	-35.5507	-2.53746	-19.9
	-131.501	-153.958	-84.0035	-254.743		-20.9401	-2.79205	-6.74615	-14.1322		-42.4124	-33.8492	0.0149426	-23.7284
	-125.972	-153.107	-82.7275	-256.019		-24.7686	-7.47152	-7.17156	-11.1544		-44.9646	-34.2745	0.0149426	-21.1761
	-129.374	-155.234	-88.2568	-254.318		-20.5147	-10.0239	-8.02238	-10.729		-44.1139	-35.5507	-0.835861	-20.3254
	-131.501	-153.533	-86.5554	-258.145		-20.5147	-6.1953	-8.87321	-12.0052		-42.4124	-35.1253	0.440345	-23.7284
	-132.351	-154.808	-86.1301	-256.019		-22.6417	-4.06827	-8.44779	-9.45277		-46.2407	-34.6999	0.865748	-21.6015
	-130.225	-156.935	-87.8314	-256.869		-20.0893	-4.91908	-9.72403	-12.856		-41.5617	-35.9761	-1.68666	-20.7507
	-133.202	-162.889	-89.5327	-258.57		-23.0671	-4.06827	-11.8511	-10.3036		-44.9646	-35.5507	-1.26126	-22.8776
	-135.328	-160.762	-87.8314	-259.42		-20.9401	-7.89692	-10.5748	-11.5798		-42.8378	-35.5507	-1.26126	-21.6015
	-131.501	-159.912	-86.1301	-256.444		-19.2385	-9.59854	-11.0003	-10.3036		-42.4124	-31.7223	1.29115	-22.0269
	-134.052	-162.889	-86.1301	-258.145		-20.0893	-7.89692	-11.8511	-12.4306		-42.4124	-32.9984	2.14196	-21.6015
	-133.202	-160.762	-90.3834	-263.247		-20.0893	-6.62071	-11.8511	-11.1544		-44.5393	-35.1253	0.440345	-23.7284
	-131.075	-163.739	-90.8087	-262.397		-23.0671	-7.47152	-10.1494	-10.729		-42.4124	-32.9984	1.29115	-24.5791
	-133.202	-161.613	-88.6821	-263.247		-20.5147	-5.34449	-12.2765	-11.1544		-48.3676	-32.1476	0.0149426	-23.303
	-135.753	-162.463	-93.3607	-261.971		-20.0893	-5.34449	-9.29861	-12.856		-43.6885	-34.6999	-2.96286	-25.0045
	-133.202	-160.762	-89.9581	-261.546		-18.8131	-6.62071	-9.72403	-12.0052		-45.39	-34.6999	-2.53746	-22.4523
	-133.202	-162.038	-92.0847	-267.499		-20.0893	-6.1953	-11.8511	-9.45277		-46.6661	-33.4238	-1.68666	-23.303
	-138.73	-164.59	-92.9354	-266.223		-17.5369	-5.7699	-10.5748	-12.856		-45.8154	-32.1476	-2.53746	-23.303
	-134.052	-163.739	-93.3607	-265.373		-17.9623	-8.32233	-11.8511	-12.856		-47.9422	-32.573	2.14196	-24.1538
	-132.776	-165.015	-98.4646	-266.648		-20.5147	-6.62071	-9.29861	-13.7068		-43.6885	-35.1253	-0.835861	-25.0045
	-137.88	-165.866	-98.0392	-267.074		-19.2385	-3.21745	-14.4035	-11.5798		-45.39	-31.2969	1.71655	-26.2806
	-134.052	-166.716	-99.7405	-270.475		-16.6861	-5.7699	-11.0003	-12.4306		-45.8154	-34.2745	0.0149426	-27.1314
	-132.351	-166.291	-98.0392	-268.349		-19.6639	-8.32233	-12.7019	-14.983		-44.1139	-35.1253	1.29115	-24.5791
	-137.88	-162.889	-100.591	-268.774		-19.6639	-5.7699	-10.1494	-12.856		-47.9422	-39.8044	-1.68666	-26.706
	-136.604	-162.463	-98.8899	-269.2		-21.3655	-6.1953	-10.1494	-10.3036		-41.1363	-32.9984	-1.68666	-26.2806
	-138.73	-165.866	-99.3152	-269.2		-19.2385	-4.91908	-16.9559	-12.856		-44.9646	-37.6776	-0.835861	-31.8105
	-137.455	-168.842	-100.591	-274.302		-20.0893	-5.34449	-11.8511	-14.1322		-44.5393	-36.8268	-0.410459	-23.7284
	-139.156	-167.992	-101.442	-271.751		-19.6639	-6.1953	-9.72403	-12.856		-44.1139	-36.8268	1.71655	-27.1314
	-141.282	-169.268	-101.442	-273.451		-20.5147	-1.94123	-10.5748	-16.2592		-42.8378	-37.2522	1.29115	-28.8329
	-140.006	-176.072	-100.166	-271.751		-19.6639	-7.04611	-13.1273	-12.0052		-41.987	-37.2522	1.71655	-31.3851
	-138.305	-172.245	-102.292	-275.152		-18.8131	-5.34449	-14.8289	-15.4084		-45.8154	-35.5507	0.440345	-28.8329
	-138.73	-170.118	-101.442	-273.877		-16.2607	-4.49368	-14.4035	-14.1322		-44.1139	-36.8268	1.29115	-30.5344
	-141.282	-173.52	-101.016	-279.829		-16.6861	-6.1953	-14.8289	-13.7068		-44.1139	-38.5283	2.14196	-33.512
	-144.684	-174.371	-103.143	-277.703		-17.9623	-4.49368	-15.2543	-15.8338		-44.5393	-34.6999	-0.835861	-31.3851
	-143.834	-173.095	-103.143	-280.254		-19.2385	-6.62071	-15.2543	-15.4084		-47.9422	-34.6999	-1.68666	-29.6836
	-143.834	-175.647	-103.994	-279.404		-20.5147	-4.06827	-16.5305	-10.3036		-43.2632	-36.4014	1.71655	-30.5344
	-147.661	-173.095	-106.12	-278.554		-24.3432	-6.62071	-11.8511	-11.1544		-44.1139	-39.3791	1.29115	-29.6836
	-148.086	-175.647	-104.419	-278.979		-17.9623	-6.1953	-13.5527	-12.4306		-41.1363	-38.1029	-2.11206	-29.2583
	-145.11	-174.796	-105.695	-276.002		-18.3877	-8.32233	-13.9781	-10.729		-42.4124	-37.2522	0.0149426	-30.5344
	-145.535	-179.049	-106.546	-279.829		-20.0893	-6.62071	-13.9781	-13.2814		-44.1139	-38.1029	-1.68666	-31.3851
	-145.535	-174.796	-107.396	-281.105		-21.3655	-7.47152	-12.7019	-13.2814		-44.5393	-39.8044	0.0149426	-29.2583
	-145.11	-177.348	-108.247	-283.656		-17.5369	-6.62071	-12.7019	-13.2814		-43.6885	-41.0806	-1.26126	-27.5568
	-145.11	-173.52	-108.247	-277.278		-17.1115	-6.62071	-12.7019	-11.5798		-43.2632	-39.3791	-2.96286	-30.9597
	-147.236	-179.049	-106.971	-279.404		-16.6861	-8.32233	-10.5748	-12.856		-43.2632	-39.3791	0.865748	-31.8105
	-150.213	-175.221	-108.672	-282.38		-12.8574	-9.17314	-11.8511	-9.45277		-43.6885	-37.2522	-1.68666	-30.109
	-143.834	-179.899	-109.097	-284.506		-17.9623	-4.91908	-12.2765	-11.5798		-47.0915	-35.9761	-1.26126	-30.5344
	-149.362	-179.474	-111.224	-283.656		-14.9845	-8.32233	-13.5527	-15.4084		-44.9646	-40.6552	-0.835861	-30.5344
	-148.086	-177.773	-109.097	-284.931		-15.8353	-11.7255	-12.2765	-14.1322		-40.7109	-38.5283	-3.81366	-33.512
	-151.063	-182.451	-113.776	-286.207		-19.2385	-6.62071	-12.2765	-16.2592		-44.1139	-38.9537	-2.11206	-31.3851
	-152.764	-181.175	-111.649	-287.057		-14.5591	-7.47152	-12.2765	-10.729		-44.5393	-40.6552	-3.38826	-27.9821
	-151.914	-181.6	-109.523	-286.207		-17.1115	-10.0239	-16.5305	-11.1544		-46.2407	-40.2298	-4.66446	-32.2359
	-151.063	-183.301	-110.799	-286.632		-18.8131	-7.89692	-14.4035	-13.7068		-44.5393	-38.9537	-6.36605	-29.2583
	-151.063	-182.451	-115.477	-287.482		-14.5591	-7.04611	-15.6797	-11.5798		-44.5393	-40.2298	-6.36605	-31.3851
	-150.213	-181.175	-110.799	-290.458		-15.8353	-7.04611	-11.4257	-14.5576		-47.5168	-36.8268	-5.08986	-30.5344
	-151.914	-185.002	-113.776	-288.333		-17.5369	-6.62071	-13.5527	-17.11		-47.9422	-39.3791	-2.53746	-30.5344
	-153.19	-183.301	-110.799	-289.608		-15.4099	-7.89692	-13.5527	-12.4306		-46.6661	-41.0806	-5.08986	-32.6612
	-150.213	-183.301	-113.351	-290.458		-16.6861	-9.17314	-19.083	-12.0052		-46.6661	-38.9537	-5.08986	-32.2359
	-153.615	-187.979	-115.477	-287.907		-15.8353	-5.34449	-18.2322	-10.729		-45.39	-42.3567	-7.64224	-31.3851
	-152.764	-187.128	-115.052	-291.309		-17.1115	-4.49368	-13.1273	-11.1544		-46.2407	-39.3791	-5.94065	-33.512
	-154.04	-186.703	-117.604	-291.734		-16.6861	-9.17314	-13.5527	-10.729		-44.5393	-41.0806	-4.66446	-31.3851
	-153.19	-185.853	-115.477	-295.135		-14.9845	-7.89692	-17.3814	-10.729		-47.5168	-40.6552	-8.91842	-31.8105
	-154.465	-187.128	-120.155	-294.285		-16.2607	-7.89692	-17.8068	-13.2814		-47.0915	-41.0806	-5.94065	-33.512
	-155.741	-185.853	-119.305	-294.71		-20.9401	-5.7699	-13.1273	-12.4306		-44.9646	-42.3567	-5.94065	-32.6612
	-159.569	-183.726	-117.178	-293.435		-16.6861	-3.21745	-18.6576	-11.5798		-47.9422	-41.0806	-5.08986	-33.9373
	-157.442	-192.231	-114.626	-293.435		-19.2385	-8.74773	-18.6576	-10.729		-49.2183	-43.2074	-5.51526	-34.3627
	-157.017	-193.507	-118.88	-296.411		-19.6639	-8.74773	-16.9559	-13.2814		-45.39	-40.6552	-6.79145	-34.7881
	-160.419	-194.358	-121.006	-296.836		-16.2607	-6.1953	-18.6576	-14.5576		-46.6661	-43.6328	-6.36605	-37.7656
	-162.971	-196.909	-121.857	-296.411		-16.6861	-10.4493	-16.9559	-12.856		-43.6885	-43.2074	-4.23906	-35.6388
	-162.12	-193.932	-124.408	-297.686		-19.2385	-7.04611	-16.1051	-14.1322		-44.1139	-41.9313	-7.64224	-39.0417
	-159.143	-196.909	-124.408	-298.111		-19.2385	-7.47152	-17.3814	-11.5798		-41.987	-39.8044	-7.21684	-38.191
	-160.419	-198.61	-121.857	-299.387		-17.5369	-8.32233	-15.2543	-14.1322		-43.2632	-38.9537	-1.26126	-36.9149
	-161.27	-198.185	-124.834	-299.812		-18.3877	-9.59854	-17.3814	-13.2814		-43.6885	-42.7821	-5.51526	-39.8924
	-159.994	-198.185	-123.558	-300.237		-19.6639	-8.32233	-17.8068	-9.02737		-45.39	-38.5283	-5.08986	-37.3403
	-161.27	-199.886	-124.408	-299.812		-20.0893	-5.34449	-20.3592	-12.856		-46.2407	-40.2298	-4.23906	-40.7432
	-162.545	-199.886	-131.213	-296.411		-17.5369	-5.7699	-19.083	-10.3036		-44.1139	-41.5059	-6.79145	-39.0417
	-160.844	-198.185	-126.535	-300.662		-17.5369	-6.62071	-16.5305	-12.856		-39.0095	-41.9313	-6.36605	-40.3178
	-163.396	-199.035	-122.707	-299.812		-14.9845	-6.1953	-17.3814	-13.2814		-40.7109	-40.2298	-8.49303	-36.4895
	-164.246	-199.461	-126.11	-298.111		-16.6861	-10.4493	-16.5305	-6.47491		-43.2632	-45.3343	-5.94065	-42.0193
	-161.27	-200.736	-126.535	-301.938		-19.2385	-8.32233	-16.9559	-11.5798		-39.4348	-39.3791	-7.64224	-41.1685
	-160.419	-202.012	-127.386	-305.339		-19.6639	-7.47152	-20.7846	-11.1544		-46.2407	-39.3791	-6.79145	-40.7432
	-161.695	-200.736	-126.96	-304.064		-17.5369	-5.7699	-16.9559	-9.87818		-45.8154	-37.2522	-6.79145	-43.2953
	-162.971	-198.61	-126.535	-304.064		-19.2385	-9.17314	-19.9338	-12.4306		-44.9646	-39.8044	-5.08986	-42.87
	-162.971	-202.863	-129.087	-304.064		-18.8131	-9.17314	-17.8068	-14.1322		-45.39	-40.6552	-8.91842	-45.8475
	-164.672	-203.288	-129.512	-307.89		-17.1115	-7.04611	-19.5084	-14.1322		-43.6885	-41.0806	-6.36605	-41.5939
	-167.649	-204.138	-129.512	-307.89		-18.3877	-6.1953	-16.9559	-12.856		-44.9646	-41.0806	-10.1946	-43.2953
	-167.223	-201.587	-130.788	-304.914		-17.1115	-6.1953	-20.7846	-14.5576		-43.2632	-36.8268	-7.64224	-44.9968
	-160.844	-201.587	-129.937	-307.89		-17.9623	-6.62071	-18.2322	-14.1322		-46.6661	-39.8044	-5.94065	-42.87
	-163.821	-203.713	-132.064	-306.614		-17.5369	-7.47152	-16.9559	-12.0052		-46.6661	-41.9313	-5.08986	-44.5714
	-165.097	-203.288	-132.064	-307.04		-21.3655	-7.89692	-19.083	-14.1322		-45.39	-39.3791	-7.64224	-44.5714
	-165.097	-203.713	-135.041	-307.04		-20.5147	-5.7699	-17.3814	-13.7068		-46.2407	-42.7821	-6.79145	-44.1461
	-163.821	-205.839	-135.041	-310.441		-15.8353	-5.7699	-19.083	-11.5798		-46.6661	-40.2298	-8.91842	-41.1685
	-162.545	-205.839	-132.914	-310.866		-19.6639	-10.8747	-21.6354	-15.4084		-44.9646	-42.7821	-7.64224	-43.7207
	-166.798	-209.241	-136.317	-311.291		-18.3877	-3.64286	-21.6354	-12.0052		-44.5393	-42.3567	-5.08986	-47.1236
	-164.672	-207.965	-133.765	-311.716		-17.9623	-3.21745	-20.3592	-13.2814		-43.2632	-41.5059	-7.21684	-46.2729
	-164.246	-206.69	-132.914	-312.141		-20.9401	-6.62071	-19.9338	-9.87818		-43.6885	-40.6552	-3.38826	-43.2953
	-162.12	-207.54	-136.742	-314.692		-22.2163	-7.04611	-20.7846	-11.5798		-43.6885	-40.6552	-9.34382	-46.6982
	-165.947	-206.69	-138.018	-315.117		-19.6639	-8.32233	-19.9338	-14.5576		-44.5393	-43.6328	-6.79145	-48.825
	-168.499	-208.816	-139.719	-312.567		-23.0671	-6.1953	-20.3592	-13.2814		-44.5393	-43.6328	-6.36605	-48.825
	-166.373	-205.839	-140.144	-311.716		-17.1115	-7.04611	-19.083	-12.4306		-48.3676	-46.185	-8.06763	-47.1236
	-170.2	-207.115	-139.294	-318.944		-17.9623	-6.62071	-20.7846	-12.0052		-47.5168	-48.3119	-8.49303	-48.3996
	-166.373	-211.792	-138.868	-316.818		-18.3877	-7.47152	-19.083	-8.17655		-49.2183	-42.3567	-8.49303	-44.5714
	-166.798	-215.194	-139.719	-319.369		-17.9623	-6.62071	-17.8068	-14.5576		-46.6661	-46.6104	-5.94065	-45.8475
	-166.798	-209.241	-143.121	-317.243		-20.0893	-10.0239	-19.5084	-13.7068		-43.2632	-44.0582	-5.94065	-44.9968
	-167.223	-212.218	-141.845	-323.195		-15.8353	-1.94123	-17.3814	-14.1322		-48.3676	-42.7821	-6.79145	-44.5714
	-168.074	-213.068	-140.995	-322.77		-19.6639	-7.89692	-19.083	-13.2814		-46.6661	-44.4835	-11.0454	-44.1461
	-167.223	-213.068	-140.144	-322.345		-21.3655	-5.34449	-16.1051	-12.856		-47.9422	-42.3567	-6.36605	-45.8475
	-168.924	-215.194	-144.397	-323.195		-19.6639	-6.1953	-23.337	-14.1322		-47.0915	-43.6328	-9.76921	-44.5714
	-170.2	-213.919	-142.271	-326.171		-20.0893	-8.74773	-16.9559	-13.7068		-47.9422	-44.9089	-9.76921	-46.6982
	-170.2	-216.045	-143.547	-326.171		-24.3432	-9.59854	-21.6354	-13.2814		-47.0915	-43.2074	-7.64224	-47.1236
	-171.051	-214.344	-147.374	-327.872		-21.7909	-8.32233	-19.9338	-15.8338		-45.39	-45.7597	-11.0454	-48.825
	-168.499	-220.297	-144.822	-325.321		-20.5147	-6.1953	-19.9338	-13.2814		-49.6436	-45.3343	-8.49303	-46.6982
	-167.649	-220.297	-148.225	-325.746		-23.4925	-8.32233	-23.337	-16.2592		-48.3676	-43.2074	-9.34382	-46.2729
	-173.177	-217.746	-149.5	-327.872		-19.6639	-4.49368	-19.083	-16.2592		-49.6436	-44.9089	-7.64224	-47.9743
	-174.453	-219.872	-146.098	-325.321		-23.9178	-4.91908	-17.8068	-14.1322		-45.39	-42.7821	-8.49303	-48.3996
	-176.154	-219.872	-146.949	-327.872		-25.6194	-4.06827	-19.9338	-15.8338		-47.0915	-43.6328	-11.0454	-47.1236
	-175.303	-223.274	-149.926	-328.297		-22.2163	-6.62071	-19.5084	-15.8338		-45.39	-42.7821	-8.91842	-49.2503
	-177.004	-222.423	-153.753	-332.123		-21.3655	-5.7699	-21.21	-15.8338		-49.2183	-46.185	-14.4485	-47.9743
	-174.453	-222.423	-147.799	-329.147		-20.0893	-8.32233	-18.6576	-16.2592		-47.0915	-44.4835	-11.4708	-47.9743
	-181.682	-222.423	-150.776	-331.698		-22.6417	-6.1953	-21.21	-15.4084		-48.7929	-44.4835	-5.94065	-47.1236
	-177.004	-223.699	-149.075	-332.973		-23.4925	-8.32233	-18.6576	-18.3862		-45.39	-46.185	-9.34382	-46.2729
	-176.579	-225.4	-155.029	-333.823		-17.1115	-7.47152	-22.0608	-17.5354		-49.2183	-47.0358	-10.1946	-48.3996
	-181.256	-223.699	-153.753	-334.674		-21.7909	-7.89692	-21.6354	-17.9608		-46.2407	-44.9089	-9.76921	-45.4221
	-179.981	-224.124	-155.88	-334.249		-20.9401	-7.89692	-19.5084	-17.5354		-50.4944	-46.185	-8.49303	-42.0193
	-180.831	-226.25	-154.604	-337.225		-17.1115	-10.8747	-21.6354	-20.0878		-52.6212	-44.4835	-10.62	-46.6982
	-181.256	-228.376	-154.604	-335.099		-17.5369	-10.0239	-22.0608	-20.5132		-54.748	-45.3343	-10.62	-45.4221
	-177.855	-228.376	-156.73	-335.949		-18.3877	-10.0239	-21.6354	-17.9608		-53.8973	-42.3567	-10.62	-46.6982
	-179.13	-226.25	-154.604	-334.249		-20.9401	-8.74773	-22.0608	-16.2592		-53.0465	-46.185	-9.34382	-46.2729
	-181.256	-227.1	-158.856	-338.925		-20.9401	-7.04611	-22.0608	-18.3862		-52.6212	-46.6104	-11.4708	-44.9968
	-179.13	-230.077	-159.707	-339.35		-19.6639	-8.32233	-24.1878	-21.364		-53.4719	-47.4611	-12.3216	-45.8475
	-182.107	-228.801	-163.109	-337.65		-20.9401	-7.47152	-19.9338	-18.3862		-53.8973	-45.7597	-12.747	-48.3996
	-181.682	-234.754	-161.408	-336.374		-18.3877	-11.3001	-21.6354	-16.6846		-51.7705	-46.6104	-8.91842	-47.5489
	-184.233	-238.581	-161.408	-338.075		-20.0893	-11.7255	-21.21	-18.3862		-51.3451	-46.185	-8.06763	-47.9743
	-182.957	-236.88	-162.684	-336.374		-14.5591	-10.0239	-19.083	-18.3862		-47.9422	-49.1626	-10.1946	-47.5489
	-182.532	-239.006	-161.833	-339.775		-20.9401	-7.04611	-20.3592	-19.237		-51.7705	-47.8865	-9.34382	-50.5264
	-182.532	-238.156	-160.983	-341.051		-18.8131	-10.4493	-23.337	-16.6846		-52.1958	-47.0358	-12.747	-50.5264
	-182.107	-235.605	-164.81	-341.476		-19.2385	-12.5763	-18.6576	-14.5576		-52.6212	-48.7372	-7.64224	-51.8025
	-185.509	-236.88	-163.109	-343.176		-19.2385	-11.3001	-19.5084	-18.3862		-52.1958	-51.2894	-11.0454	-54.3546
	-183.808	-239.006	-162.259	-342.751		-20.0893	-12.5763	-19.9338	-17.11		-54.3226	-52.5655	-11.0454	-50.1011
	-182.532	-237.731	-163.534	-341.051		-20.0893	-12.1509	-21.6354	-17.11		-54.3226	-48.7372	-8.91842	-53.5039
	-182.107	-238.156	-167.787	-345.727		-21.7909	-13.4271	-17.8068	-22.6402		-52.6212	-52.1402	-9.76921	-53.5039
	-185.934	-241.983	-165.661	-342.751		-21.7909	-12.5763	-20.7846	-14.5576		-54.3226	-52.5655	-11.0454	-53.9292
	-186.785	-238.156	-166.937	-342.326		-21.3655	-17.2557	-18.6576	-17.9608		-55.5987	-52.1402	-8.49303	-51.3771
	-189.336	-241.132	-169.488	-345.727		-19.6639	-13.0017	-20.7846	-19.237		-53.0465	-53.4163	-11.8962	-52.6532
	-186.785	-241.132	-169.488	-347.002		-22.2163	-10.8747	-22.0608	-18.8116		-52.1958	-52.1402	-11.8962	-53.5039
	-188.911	-241.132	-171.614	-349.553		-21.7909	-12.1509	-20.7846	-18.8116		-57.3001	-49.1626	-8.91842	-54.7799
	-186.785	-237.306	-174.166	-346.577		-20.5147	-14.7033	-16.5305	-14.1322		-54.748	-46.6104	-11.4708	-56.056
	-189.336	-239.432	-173.315	-349.128		-19.6639	-11.3001	-22.0608	-16.2592		-54.3226	-49.1626	-12.3216	-50.9518
	-186.359	-237.306	-172.465	-347.853		-22.2163	-10.0239	-20.3592	-19.6624		-53.4719	-50.0133	-14.4485	-51.8025
	-190.187	-238.156	-175.442	-349.128		-21.7909	-10.0239	-17.8068	-17.5354		-56.024	-51.2894	-11.4708	-55.2053
	-188.911	-239.006	-172.465	-352.104		-21.7909	-12.1509	-20.3592	-19.237		-56.024	-50.4387	-14.0231	-50.9518
	-191.037	-238.581	-173.741	-352.104		-19.6639	-12.5763	-22.9116	-18.3862		-52.6212	-48.7372	-11.8962	-53.0785
	-189.761	-239.857	-173.741	-352.954		-20.9401	-11.7255	-18.6576	-15.8338		-56.4494	-51.2894	-13.5977	-54.7799
	-187.21	-250.487	-174.166	-352.104		-20.9401	-14.7033	-19.083	-14.5576		-57.3001	-52.9909	-12.3216	-58.1827
	-187.635	-250.062	-173.741	-354.229		-20.5147	-13.0017	-18.6576	-17.11		-54.3226	-53.4163	-14.4485	-58.1827
	-194.014	-249.636	-178.418	-353.379		-22.6417	-12.5763	-19.5084	-16.2592		-54.748	-50.8641	-11.4708	-56.056
	-193.163	-250.487	-178.418	-355.505		-19.2385	-14.7033	-19.083	-18.8116		-56.8748	-48.7372	-14.0231	-57.7574
	-191.462	-251.337	-179.269	-352.954		-21.7909	-15.5541	-16.1051	-16.6846		-56.4494	-50.0133	-11.4708	-56.9067
	-192.313	-251.337	-180.545	-355.08		-20.9401	-15.5541	-18.2322	-18.8116		-58.5762	-52.1402	-11.0454	-56.056
	-191.037	-253.038	-179.269	-355.93		-23.4925	-15.5541	-19.083	-17.11		-53.8973	-52.5655	-13.1724	-55.2053
	-189.761	-252.613	-177.993	-354.654		-20.5147	-15.9795	-18.6576	-17.9608		-53.0465	-50.8641	-11.8962	-55.2053
	-193.163	-250.487	-178.418	-354.229		-20.5147	-15.1287	-16.9559	-15.8338		-55.1733	-53.4163	-12.3216	-58.1827
	-192.313	-251.762	-177.993	-355.505		-22.6417	-13.8525	-19.9338	-14.1322		-53.8973	-49.588	-14.4485	-56.4813
	-196.565	-252.613	-178.418	-359.331		-14.9845	-12.5763	-16.5305	-18.8116		-53.4719	-55.1177	-10.1946	-57.332
	-191.887	-250.062	-179.694	-358.48		-20.9401	-15.9795	-18.6576	-16.6846		-59.0015	-51.7148	-11.4708	-55.6306
	-192.738	-251.337	-178.844	-357.63		-20.9401	-11.3001	-18.6576	-16.2592		-55.5987	-50.4387	-13.1724	-56.9067
	-191.037	-253.463	-183.522	-358.906		-18.3877	-12.1509	-20.3592	-18.3862		-57.7255	-52.1402	-13.1724	-58.6081
	-196.14	-253.038	-182.671	-357.63		-23.0671	-13.4271	-16.5305	-15.8338		-56.4494	-50.8641	-10.62	-52.2278
	-195.289	-253.463	-181.395	-358.48		-21.7909	-12.5763	-20.3592	-19.6624		-56.024	-51.2894	-11.4708	-53.9292
	-197.415	-254.739	-183.947	-360.606		-24.7686	-12.5763	-19.9338	-16.6846		-55.1733	-50.4387	-11.8962	-54.3546
	-194.439	-253.038	-182.246	-358.055		-21.3655	-10.8747	-20.7846	-13.2814		-57.7255	-54.6923	-12.3216	-56.9067
	-197.415	-252.613	-181.395	-359.331		-22.2163	-11.3001	-22.4862	-17.11		-56.8748	-49.588	-14.0231	-55.2053
	-195.289	-250.487	-185.648	-358.906		-22.2163	-14.2779	-15.6797	-15.8338		-56.024	-51.7148	-15.2993	-55.6306
	-195.289	-251.337	-184.797	-358.055		-21.3655	-11.3001	-20.3592	-14.983		-59.8522	-52.1402	-11.8962	-56.9067
	-198.691	-253.463	-181.821	-360.181		-23.0671	-14.7033	-20.3592	-16.6846		-54.3226	-54.267	-6.36605	-53.0785
	-197.841	-254.314	-184.372	-361.031		-21.7909	-13.0017	-20.3592	-16.2592		-56.024	-55.1177	-12.747	-54.3546
	-197.841	-254.314	-184.372	-364.432		-20.9401	-11.3001	-20.7846	-13.2814		-59.0015	-52.5655	-11.4708	-54.7799
	-199.967	-251.762	-183.522	-362.731		-22.6417	-10.8747	-22.4862	-16.6846		-59.8522	-52.9909	-14.0231	-53.9292
	-199.542	-254.739	-183.522	-363.582		-18.8131	-15.1287	-20.3592	-17.5354		-59.0015	-54.6923	-14.0231	-56.4813
	-202.943	-258.565	-188.624	-368.258		-22.2163	-14.2779	-22.0608	-18.8116		-56.024	-54.6923	-11.4708	-57.332
	-198.691	-255.589	-185.648	-362.306		-23.4925	-13.8525	-18.6576	-14.5576		-56.4494	-58.0952	-11.8962	-56.4813
	-201.668	-257.715	-187.774	-366.983		-22.6417	-14.7033	-19.5084	-15.8338		-56.8748	-55.9684	-12.747	-61.1602
	-204.219	-256.014	-188.199	-366.557		-22.2163	-9.59854	-21.21	-13.7068		-55.1733	-58.5206	-10.62	-60.3095
	-203.794	-255.164	-186.498	-366.132		-24.7686	-13.8525	-19.5084	-16.6846		-51.7705	-53.4163	-12.747	-57.7574
	-201.668	-253.463	-190.751	-364.857		-20.9401	-14.2779	-20.3592	-17.5354		-56.4494	-53.8416	-12.3216	-58.1827
	-200.817	-256.014	-191.176	-368.683		-21.3655	-13.4271	-19.5084	-16.2592		-56.8748	-58.0952	-11.8962	-57.7574
	-207.621	-256.44	-190.325	-371.659		-23.4925	-14.2779	-18.6576	-15.8338		-54.3226	-58.0952	-17.8516	-59.0334
	-206.345	-256.014	-189.05	-373.359		-23.4925	-11.3001	-23.337	-13.2814		-52.1958	-58.5206	-14.4485	-60.3095
	-205.495	-257.715	-195.003	-373.784		-22.6417	-13.4271	-21.6354	-17.5354		-54.748	-55.9684	-13.1724	-56.9067
	-206.77	-257.29	-192.452	-371.659		-24.3432	-14.7033	-18.2322	-15.8338		-55.1733	-56.8192	-15.2993	-59.0334
	-207.621	-257.715	-193.727	-372.084		-20.5147	-14.7033	-20.3592	-14.1322		-54.748	-57.6699	-17.0009	-60.3095
	-208.046	-258.565	-194.578	-374.634		-20.5147	-15.5541	-21.6354	-16.6846		-56.024	-57.6699	-15.2993	-62.8615
	-210.597	-260.266	-194.578	-375.91		-21.7909	-14.7033	-23.337	-14.1322		-56.024	-59.3713	-17.0009	-61.1602
	-206.77	-261.117	-192.452	-374.634		-25.6194	-12.5763	-18.2322	-14.5576		-55.1733	-56.8192	-14.4485	-63.2869
	-205.92	-261.117	-196.704	-375.485		-20.9401	-17.6811	-18.2322	-14.983		-54.3226	-55.9684	-17.0009	-62.8615
	-205.07	-261.117	-194.578	-378.46		-21.7909	-16.4049	-21.6354	-19.237		-56.8748	-56.3938	-15.7247	-64.1376
	-209.322	-261.542	-195.854	-378.035		-19.6639	-13.8525	-21.21	-19.6624		-56.024	-58.946	-20.4039	-64.9882
	-208.046	-260.266	-195.428	-378.46		-24.7686	-15.9795	-19.5084	-14.983		-58.1508	-57.6699	-17.8516	-64.1376
	-209.322	-265.794	-197.129	-381.861		-20.0893	-11.3001	-21.6354	-20.5132		-56.4494	-59.7967	-20.4039	-63.2869
	-206.77	-263.243	-196.704	-381.436		-22.6417	-10.0239	-19.5084	-18.3862		-54.3226	-58.5206	-19.1278	-67.1149
	-209.747	-262.392	-197.98	-380.586		-20.5147	-16.8303	-19.083	-20.9386		-57.7255	-58.946	-16.5755	-64.5629
	-207.621	-265.368	-200.531	-378.46		-21.7909	-15.5541	-16.9559	-19.237		-60.2776	-58.0952	-17.0009	-67.9656
	-208.471	-262.817	-200.531	-380.16		-18.8131	-11.3001	-16.9559	-16.2592		-55.1733	-56.3938	-21.6801	-66.2643
	-208.471	-264.093	-200.531	-385.262		-20.0893	-14.2779	-19.083	-17.5354		-55.1733	-58.946	-19.1278	-66.2643
	-208.046	-264.943	-199.681	-381.011		-21.7909	-16.4049	-14.8289	-17.11		-60.703	-57.6699	-18.7024	-62.8615
	-209.322	-265.794	-199.255	-384.836		-19.2385	-13.8525	-17.3814	-17.11		-61.979	-57.2445	-22.1055	-65.8389
	-209.747	-263.668	-201.807	-383.136		-23.4925	-13.4271	-21.6354	-15.4084		-57.3001	-59.3713	-20.8293	-67.9656
	-206.345	-263.243	-203.508	-385.262		-22.6417	-15.1287	-18.6576	-14.5576		-57.3001	-59.3713	-24.6578	-68.391
	-210.172	-265.368	-203.933	-386.112		-20.9401	-17.2557	-22.4862	-16.2592		-58.5762	-58.946	-22.1055	-65.8389
	-209.322	-268.345	-203.083	-386.537		-20.0893	-15.9795	-22.9116	-15.8338		-56.024	-62.3488	-22.5309	-66.6896
	-210.172	-267.069	-209.036	-388.237		-21.3655	-19.3827	-21.21	-15.4084		-60.2776	-62.3488	-21.6801	-68.8163
	-209.747	-268.77	-204.358	-389.938		-20.0893	-19.3827	-21.21	-15.4084		-59.0015	-60.222	-25.5085	-72.219
	-209.747	-272.171	-205.209	-390.363		-21.3655	-16.4049	-21.21	-14.1322		-57.3001	-60.222	-21.6801	-70.5177
	-211.448	-270.896	-205.634	-387.387		-22.6417	-19.3827	-17.8068	-16.6846		-58.5762	-57.2445	-23.807	-66.6896
	-207.621	-270.046	-205.209	-390.363		-16.6861	-18.9573	-19.083	-12.0052		-57.7255	-59.3713	-24.6578	-70.943
	-209.322	-268.77	-209.036	-392.488		-18.3877	-18.9573	-20.7846	-12.856		-59.0015	-63.1995	-23.807	-68.391
	-209.322	-271.321	-204.783	-391.213		-19.6639	-19.3827	-19.9338	-13.2814		-57.7255	-61.0727	-22.5309	-67.5403
	-211.023	-269.62	-209.461	-391.638		-18.8131	-18.9573	-19.9338	-16.2592		-58.1508	-62.7742	-24.6578	-67.9656
	-211.448	-270.471	-210.311	-392.488		-19.2385	-19.8081	-19.083	-14.5576		-59.4269	-63.1995	-20.4039	-67.1149
	-209.322	-273.447	-206.484	-393.338		-21.7909	-19.8081	-18.6576	-14.983		-56.8748	-60.6474	-23.807	-70.943
	-212.298	-270.896	-207.335	-391.638		-16.2607	-16.8303	-21.6354	-14.983		-57.7255	-64.0502	-25.0832	-70.0923
	-213.574	-274.297	-210.311	-395.464		-18.3877	-19.8081	-21.21	-13.2814		-60.2776	-63.1995	-24.2324	-67.9656
	-213.149	-273.022	-208.185	-395.464		-19.2385	-15.5541	-19.9338	-14.983		-57.7255	-63.1995	-25.9339	-68.8163
	-214.85	-271.746	-213.713	-393.763		-15.4099	-19.8081	-17.8068	-17.5354		-59.0015	-62.7742	-25.5085	-67.9656
	-213.999	-270.471	-213.713	-399.289		-13.2828	-16.8303	-17.3814	-17.5354		-56.8748	-64.0502	-25.9339	-70.943
	-212.723	-271.321	-212.438	-399.289		-17.1115	-20.2335	-18.2322	-14.983		-57.7255	-64.0502	-24.2324	-69.667
	-210.172	-271.746	-211.587	-399.289		-16.6861	-17.2557	-17.3814	-14.983		-57.7255	-62.7742	-24.6578	-68.391
	-215.7	-271.746	-216.265	-401.84		-18.8131	-21.9351	-17.8068	-16.6846		-58.5762	-65.3263	-27.2101	-72.6443
	-213.999	-276.848	-217.965	-402.265		-16.2607	-16.8303	-18.6576	-17.5354		-59.0015	-64.4756	-27.6354	-70.943
	-215.7	-273.022	-216.265	-403.115		-17.9623	-21.0843	-16.5305	-14.5576		-53.8973	-64.9009	-23.3816	-74.771
	-213.149	-273.447	-215.839	-401.415		-16.6861	-18.9573	-15.6797	-14.1322		-61.979	-63.6249	-24.6578	-72.219
	-217.401	-275.573	-214.989	-406.515		-19.2385	-18.1065	-16.1051	-14.983		-52.1958	-62.3488	-25.5085	-73.495
	-217.826	-277.274	-218.391	-404.815		-17.5369	-15.9795	-19.9338	-14.5576		-58.1508	-61.0727	-25.0832	-70.0923
	-217.401	-273.447	-216.265	-408.216		-17.5369	-16.4049	-16.5305	-15.4084		-54.748	-61.9235	-27.2101	-76.047
	-219.952	-276.423	-219.666	-407.791		-13.2828	-16.8303	-16.1051	-19.237		-59.0015	-63.6249	-26.7847	-73.9203
	-218.251	-280.25	-219.241	-407.791		-15.4099	-17.2557	-13.1273	-17.5354		-56.4494	-60.6474	-26.3593	-71.3683
	-219.527	-278.549	-219.241	-409.491		-14.1337	-19.3827	-17.3814	-19.237		-56.024	-61.4981	-23.807	-73.0697
	-220.803	-278.974	-218.816	-406.94		-16.2607	-16.8303	-16.1051	-15.8338		-59.4269	-62.3488	-24.6578	-73.0697
	-215.7	-279.399	-222.218	-409.916		-16.2607	-20.6589	-17.3814	-15.4084		-55.5987	-61.9235	-25.5085	-73.9203
	-222.078	-281.1	-220.092	-411.191		-17.5369	-19.3827	-16.9559	-16.2592		-59.0015	-61.4981	-25.9339	-72.6443
	-220.377	-278.974	-221.792	-408.641		-17.5369	-21.0843	-14.4035	-17.11		-59.4269	-61.4981	-25.9339	-71.3683
	-220.803	-280.675	-222.643	-415.867		-17.9623	-22.7859	-17.8068	-14.5576		-58.1508	-62.7742	-26.7847	-74.771
	-220.803	-280.25	-225.619	-413.742		-20.5147	-21.0843	-15.6797	-16.6846		-59.4269	-64.4756	-28.0608	-78.1737
	-219.952	-277.274	-221.792	-409.491		-23.9178	-15.5541	-17.8068	-16.2592		-61.5537	-61.0727	-29.3369	-73.9203
	-222.929	-280.675	-225.194	-415.867		-17.9623	-19.8081	-19.083	-15.4084		-60.2776	-63.6249	-26.7847	-71.7937
	-222.929	-287.478	-224.344	-414.167		-18.8131	-19.3827	-16.5305	-15.8338		-59.8522	-59.7967	-24.6578	-73.0697
	-219.952	-284.927	-223.493	-414.167		-16.6861	-20.6589	-17.8068	-19.6624		-59.4269	-61.0727	-27.6354	-70.943
	-219.527	-287.903	-230.722	-417.992		-16.2607	-18.5319	-11.8511	-19.6624		-61.5537	-58.5206	-28.0608	-73.0697
	-220.377	-286.627	-226.895	-414.592		-17.5369	-18.5319	-16.9559	-23.0656		-61.5537	-57.6699	-27.2101	-73.0697
	-223.779	-289.603	-229.021	-416.717		-17.9623	-20.6589	-14.8289	-17.9608		-61.1283	-61.4981	-28.9116	-75.6217
	-224.629	-289.178	-226.47	-418.417		-14.5591	-19.8081	-13.1273	-21.364		-62.8297	-63.6249	-28.4862	-77.7483
	-228.456	-287.052	-229.446	-415.867		-13.7082	-19.3827	-13.5527	-17.11		-62.8297	-59.7967	-27.6354	-73.0697
	-223.779	-288.328	-228.596	-419.692		-13.2828	-19.3827	-17.8068	-20.5132		-61.979	-63.1995	-30.1877	-74.771
	-227.181	-287.478	-228.596	-422.668		-19.2385	-18.9573	-14.4035	-15.4084		-63.2551	-61.4981	-31.4638	-73.495
	-225.48	-287.052	-229.871	-421.393		-17.5369	-25.7636	-19.5084	-15.4084		-61.979	-61.9235	-28.4862	-75.1963
	-230.582	-288.753	-235.399	-420.117		-17.9623	-23.2112	-19.083	-18.3862		-60.703	-62.3488	-31.4638	-73.495
	-228.456	-290.454	-233.273	-424.368		-15.8353	-19.3827	-18.2322	-19.237		-64.5311	-61.0727	-28.9116	-75.1963
	-229.732	-289.178	-234.549	-424.368		-17.1115	-21.5097	-19.083	-17.5354		-61.1283	-63.1995	-30.1877	-76.4723
	-229.732	-291.729	-234.549	-421.393		-17.1115	-21.5097	-19.083	-21.364		-61.5537	-60.6474	-29.3369	-74.771
	-230.582	-292.58	-235.399	-423.518		-17.9623	-23.6366	-15.2543	-18.8116		-60.703	-61.4981	-31.4638	-71.7937
	-227.606	-292.154	-234.549	-425.218		-11.5812	-23.2112	-16.1051	-15.4084		-63.2551	-62.7742	-28.9116	-71.7937
	-230.157	-293.855	-234.974	-428.618		-17.9623	-23.2112	-15.6797	-20.0878		-62.8297	-61.0727	-30.6131	-69.667
	-228.031	-290.879	-237.525	-428.618		-17.5369	-23.2112	-19.083	-16.6846		-61.5537	-59.7967	-31.0385	-72.219
	-227.181	-291.304	-233.273	-428.193		-17.5369	-19.3827	-19.9338	-18.3862		-58.1508	-60.222	-31.8892	-72.219
	-230.157	-294.28	-238.376	-428.618		-15.8353	-22.3605	-19.083	-19.6624		-60.703	-62.3488	-30.1877	-73.9203
	-234.834	-293.005	-237.1	-430.319		-19.6639	-21.5097	-16.1051	-17.9608		-58.1508	-60.222	-28.9116	-71.3683
	-232.283	-292.154	-238.376	-433.294		-15.4099	-18.5319	-19.9338	-17.11		-62.4044	-60.6474	-32.3146	-73.495
	-229.732	-293.43	-237.525	-431.594		-16.2607	-21.5097	-18.2322	-17.11		-59.4269	-65.7516	-33.5907	-76.4723
	-234.409	-297.256	-240.076	-432.869		-14.1337	-19.3827	-18.2322	-18.3862		-61.979	-64.0502	-34.4414	-76.4723
	-233.559	-298.107	-237.525	-434.994		-15.8353	-20.6589	-19.083	-14.5576		-63.2551	-62.7742	-34.4414	-75.1963
	-233.559	-298.957	-240.076	-430.744		-15.4099	-18.9573	-18.6576	-20.5132		-60.703	-62.3488	-33.5907	-77.7483
	-235.685	-297.681	-242.202	-436.694		-14.9845	-16.4049	-18.6576	-20.0878		-60.2776	-63.6249	-31.4638	-71.7937
	-236.535	-298.107	-240.927	-434.569		-13.2828	-20.2335	-15.6797	-15.4084		-59.4269	-63.1995	-34.4414	-73.9203
	-237.385	-301.508	-242.628	-436.269		-14.5591	-20.6589	-17.8068	-17.5354		-58.5762	-64.4756	-34.0161	-73.9203
	-237.811	-298.532	-241.352	-437.969		-14.1337	-18.1065	-19.083	-17.5354		-58.5762	-62.3488	-35.7176	-74.3457
	-240.787	-299.382	-240.502	-436.694		-14.9845	-20.6589	-18.2322	-17.5354		-59.4269	-62.7742	-35.7176	-75.1963
	-240.362	-299.382	-239.651	-438.82		-12.432	-19.8081	-19.5084	-12.856		-59.4269	-62.7742	-35.2922	-73.0697
	-242.488	-301.508	-243.053	-436.694		-15.8353	-20.2335	-17.8068	-14.1322		-59.8522	-64.9009	-36.1429	-73.495
	-241.212	-300.232	-245.179	-439.67		-15.4099	-21.9351	-18.2322	-18.8116		-58.5762	-61.4981	-38.2698	-77.323
	-243.338	-302.783	-243.478	-441.795		-16.2607	-21.0843	-19.083	-18.8116		-56.4494	-64.9009	-37.419	-74.771
	-247.59	-304.484	-244.328	-439.67		-12.8574	-20.2335	-19.5084	-18.3862		-56.024	-64.0502	-35.7176	-74.771
	-250.566	-301.508	-246.88	-439.67		-14.9845	-18.9573	-21.6354	-18.8116		-59.8522	-61.0727	-36.5683	-76.047
	-250.141	-301.508	-246.454	-444.345		-16.2607	-19.3827	-22.4862	-19.6624		-55.1733	-61.9235	-36.1429	-76.047
	-252.692	-304.059	-245.604	-441.795		-19.6639	-20.2335	-19.5084	-18.8116		-59.4269	-63.1995	-35.7176	-75.6217
	-253.543	-302.358	-250.281	-443.495		-17.5369	-18.1065	-19.083	-18.8116		-58.1508	-62.7742	-35.2922	-75.1963
	-255.243	-303.634	-250.281	-441.37		-16.6861	-20.6589	-20.3592	-12.856		-60.2776	-63.1995	-36.5683	-75.1963
	-252.692	-307.885	-247.305	-443.495		-15.8353	-18.5319	-21.6354	-19.6624		-59.0015	-65.7516	-37.419	-76.047
	-250.991	-308.31	-246.88	-445.62		-17.9623	-17.6811	-19.9338	-21.364		-60.2776	-66.177	-36.9937	-77.323
	-252.692	-307.46	-247.305	-446.045		-18.8131	-19.8081	-17.8068	-20.0878		-61.979	-63.1995	-37.8444	-76.8977
	-252.692	-307.46	-249.856	-446.045		-18.3877	-19.3827	-22.4862	-20.5132		-59.8522	-66.177	-31.8892	-76.8977
	-253.543	-310.436	-251.131	-449.445		-17.9623	-18.5319	-20.7846	-20.9386		-61.5537	-66.6024	-42.0981	-76.8977
	-255.668	-308.735	-251.982	-448.595		-20.5147	-21.9351	-18.6576	-18.8116		-61.5537	-65.7516	-34.8668	-76.8977
	-253.968	-308.31	-254.108	-448.17		-20.5147	-21.0843	-19.5084	-19.6624		-62.8297	-65.3263	-37.419	-73.495
	-258.22	-310.861	-252.407	-452.421		-18.3877	-19.3827	-22.4862	-15.8338		-61.1283	-66.6024	-36.5683	-75.1963
	-255.668	-311.711	-251.557	-451.146		-19.2385	-19.3827	-19.5084	-18.3862		-61.979	-66.6024	-36.1429	-79.875
	-257.794	-310.861	-252.832	-449.445		-18.8131	-18.5319	-22.4862	-16.6846		-57.7255	-66.6024	-39.1205	-79.0243
	-255.668	-309.586	-254.108	-452.846		-18.8131	-20.6589	-17.3814	-20.9386		-57.7255	-65.3263	-38.2698	-77.323
	-259.07	-311.286	-253.257	-454.546		-17.1115	-16.4049	-18.2322	-16.6846		-56.024	-64.0502	-34.8668	-79.0243
	-260.345	-313.412	-257.934	-454.971		-17.1115	-17.2557	-21.6354	-16.6846		-56.024	-64.4756	-38.6952	-78.599
	-255.668	-315.113	-257.934	-454.121		-16.2607	-16.8303	-20.3592	-18.3862		-53.0465	-68.3038	-38.6952	-79.0243
	-261.196	-314.262	-256.234	-457.096		-20.5147	-17.6811	-18.6576	-18.8116		-57.3001	-66.177	-38.6952	-80.3003
	-259.92	-313.837	-259.635	-456.246		-21.7909	-21.0843	-20.3592	-18.3862		-57.7255	-68.7291	-40.822	-83.7029
	-262.046	-315.538	-259.21	-454.121		-18.8131	-17.2557	-24.1878	-15.8338		-56.4494	-67.4531	-34.8668	-76.8977
	-259.07	-316.388	-261.336	-456.671		-17.1115	-16.4049	-19.5084	-17.5354		-56.024	-63.1995	-38.6952	-81.5763
	-262.046	-318.514	-260.486	-456.246		-21.7909	-23.2112	-18.6576	-15.4084		-54.748	-64.4756	-36.1429	-78.599
	-262.896	-315.538	-257.084	-457.521		-14.9845	-18.1065	-20.3592	-19.237		-60.703	-65.3263	-40.822	-79.0243
	-261.196	-317.238	-262.611	-457.521		-17.1115	-19.8081	-21.21	-16.6846		-53.8973	-64.9009	-38.2698	-79.0243
	-263.747	-322.34	-259.635	-458.796		-19.2385	-21.5097	-18.6576	-13.2814		-58.1508	-68.3038	-38.2698	-80.7256
	-262.896	-323.19	-260.911	-458.371		-20.9401	-18.1065	-21.6354	-20.5132		-58.5762	-67.0277	-38.2698	-83.2776
	-262.471	-321.064	-263.887	-461.771		-18.8131	-18.1065	-17.3814	-18.3862		-55.5987	-68.3038	-39.5459	-81.5763
	-268.424	-323.615	-260.06	-462.196		-18.8131	-17.2557	-22.0608	-16.2592		-61.5537	-67.0277	-37.419	-80.7256
	-266.298	-323.19	-265.588	-463.471		-18.8131	-19.3827	-22.0608	-14.983		-55.5987	-67.4531	-38.2698	-82.8523
	-264.597	-320.214	-264.312	-465.171		-20.9401	-19.8081	-19.083	-15.4084		-57.7255	-65.3263	-37.8444	-81.5763
	-264.597	-320.639	-262.186	-462.196		-18.3877	-18.9573	-17.8068	-14.983		-57.7255	-66.6024	-39.5459	-81.151
	-265.448	-320.214	-263.887	-462.196		-19.2385	-23.2112	-20.7846	-17.9608		-57.7255	-65.7516	-39.9713	-81.5763
[truncated: 5,102 more rows]

## Sheet: pig4
pig 4
	stage 1					stage 2					stage 3
[truncated: 5,020 more rows]

## Sheet: pig5
pig 5
[truncated: 5,744 more rows]

[truncated: 5 more sheets: pig6, pig7, pig8, pig9, pig10]
